# Supplementary material for: Assessing the role of Piscine orthoreovirus in disease and the associated risk for wild Pacific salmon
Source: BMC Biol. 2023 May 19;21:114. doi: 10.1186/s12915-023-01548-8 (PMC10199614; doi:10.1186/s12915-023-01548-8)
Supplement: Supplementary file 2 — Additional file 2. Contains the reproducible code and data files required to run the code. [file 12915_2023_1548_MOESM2_ESM.zip]

Archive with 12 entries (11 files):
- Code/
- __MACOSX/._Code
- Code/dflong.csv
- __MACOSX/Code/._dflong.csv
- Code/Powercorrdat.csv
- __MACOSX/Code/._Powercorrdat.csv
- Code/polinski ANOVA analysis Feb.Rmd
- __MACOSX/Code/._polinski ANOVA analysis Feb.Rmd
- Code/Polinski_data.csv
- __MACOSX/Code/._Polinski_data.csv
- Code/Polinski_plots_for_paper_Jan2021.R
- __MACOSX/Code/._Polinski_plots_for_paper_Jan2021.R
