# Supplementary material for: Assessing the role of Piscine orthoreovirus in disease and the associated risk for wild Pacific salmon
Source: BMC Biol. 2023 May 19;21:114. doi: 10.1186/s12915-023-01548-8 (PMC10199614; doi:10.1186/s12915-023-01548-8)
Supplement: Supplementary file 2 — Additional file 2. Contains the reproducible code and data files required to run the code. [file 12915_2023_1548_MOESM2_ESM.zip › Code/dflong.csv]

	n	f	value
1	2	p0.1	0.051946951126081
2	2.1	p0.1	0.0521795431513891
3	2.2	p0.1	0.0524130235843158
4	2.3	p0.1	0.0526470482325807
5	2.4	p0.1	0.0528813862337862
6	2.5	p0.1	0.0531158835397105
7	2.6	p0.1	0.0533504384580754
8	2.7	p0.1	0.053584985159679
9	2.8	p0.1	0.0538194824707933
10	2.9	p0.1	0.0540539061976469
11	3	p0.1	0.0542882438312039
12	3.1	p0.1	0.0545224908701271
13	3.2	p0.1	0.0547566482533593
14	3.3	p0.1	0.0549907205598596
15	3.4	p0.1	0.0552247147427795
16	3.5	p0.1	0.0554586382121278
17	3.6	p0.1	0.0556925021947221
18	3.7	p0.1	0.0559263154844925
19	3.8	p0.1	0.0561600879054736
20	3.9	p0.1	0.0563938291853779
21	4	p0.1	0.0566275488144733
22	4.1	p0.1	0.056861255953418
23	4.2	p0.1	0.0570949593760958
24	4.3	p0.1	0.0573286674373964
25	4.4	p0.1	0.0575623880586533
26	4.5	p0.1	0.0577961287254641
27	4.6	p0.1	0.0580298964940591
28	4.7	p0.1	0.0582636980034365
29	4.8	p0.1	0.0584975394912463
30	4.9	p0.1	0.0587314268119684
31	5	p0.1	0.0589653654563358
32	5.1	p0.1	0.0591993605712574
33	5.2	p0.1	0.0594334169797155
34	5.3	p0.1	0.0596675392002748
35	5.4	p0.1	0.0599017314659567
36	5.5	p0.1	0.0601359977423247
37	5.6	p0.1	0.0603703417446838
38	5.7	p0.1	0.0606047669543465
39	5.8	p0.1	0.0608392766339489
40	5.9	p0.1	0.0610738738418242
41	6	p0.1	0.0613085614454566
42	6.1	p0.1	0.0615433421340486
43	6.2	p0.1	0.0617782184302419
44	6.3	p0.1	0.0620131927010369
45	6.4	p0.1	0.0622482671679559
46	6.5	p0.1	0.0624834439164976
47	6.6	p0.1	0.0627187249049274
48	6.7	p0.1	0.0629541119724494
49	6.8	p0.1	0.0631896068468017
50	6.9	p0.1	0.0634252111513167
51	7	p0.1	0.063660926411485
52	7.1	p0.1	0.0638967540610571
53	7.2	p0.1	0.0641326954477196
54	7.3	p0.1	0.0643687518383753
55	7.4	p0.1	0.0646049244240562
56	7.5	p0.1	0.0648412143245002
57	7.6	p0.1	0.0650776225924108
58	7.7	p0.1	0.0653141502174296
59	7.8	p0.1	0.0655507981298374
60	7.9	p0.1	0.0657875672040082
61	8	p0.1	0.0660244582616323
62	8.1	p0.1	0.0662614720747246
63	8.2	p0.1	0.0664986093684377
64	8.3	p0.1	0.0667358708236887
65	8.4	p0.1	0.0669732570796182
66	8.5	p0.1	0.0672107687358895
67	8.6	p0.1	0.0674484063548427
68	8.7	p0.1	0.0676861704635131
69	8.8	p0.1	0.0679240615555207
70	8.9	p0.1	0.0681620800928449
71	9	p0.1	0.0684002265074888
72	9.1	p0.1	0.0686385012030423
73	9.2	p0.1	0.0688769045561482
74	9.3	p0.1	0.0691154369178836
75	9.4	p0.1	0.0693540986150572
76	9.5	p0.1	0.0695928899514294
77	9.6	p0.1	0.0698318112088616
78	9.7	p0.1	0.0700708626483994
79	9.8	p0.1	0.0703100445112924
80	9.9	p0.1	0.0705493570199555
81	10	p0.1	0.070788799356224
82	10.1	p0.1	0.0710283736993821
83	10.2	p0.1	0.0712680792490976
84	10.3	p0.1	0.0715079161609535
85	10.4	p0.1	0.0717478845757526
86	10.5	p0.1	0.0719879846202035
87	10.6	p0.1	0.0722282164075656
88	10.7	p0.1	0.0724685800382594
89	10.8	p0.1	0.0727090756004459
90	10.9	p0.1	0.0729497031705761
91	11	p0.1	0.07319046281391
92	11.1	p0.1	0.0734313545850082
93	11.2	p0.1	0.0736723785282017
94	11.3	p0.1	0.0739135346780342
95	11.4	p0.1	0.0741548230596836
96	11.5	p0.1	0.0743962436893621
97	11.6	p0.1	0.0746377965746964
98	11.7	p0.1	0.0748794817150889
99	11.8	p0.1	0.0751212991020624
100	11.9	p0.1	0.0753632487195847
101	12	p0.1	0.0756053305443835
102	12.1	p0.1	0.0758475445462373
103	12.2	p0.1	0.0760898906882626
104	12.3	p0.1	0.076332368927181
105	12.4	p0.1	0.0765749792135738
106	12.5	p0.1	0.076817721492128
107	12.6	p0.1	0.0770605957018696
108	12.7	p0.1	0.0773036017763849
109	12.8	p0.1	0.0775467396440326
110	12.9	p0.1	0.0777900092281469
111	13	p0.1	0.0780334104472316
112	13.1	p0.1	0.0782769432151441
113	13.2	p0.1	0.0785206074412726
114	13.3	p0.1	0.0787644030307047
115	13.4	p0.1	0.0790083298843885
116	13.5	p0.1	0.0792523878992897
117	13.6	p0.1	0.0794965769685369
118	13.7	p0.1	0.0797408969815624
119	13.8	p0.1	0.0799853478242434
120	13.9	p0.1	0.0802299293790241
121	14	p0.1	0.0804746415250469
122	14.1	p0.1	0.0807194841382674
123	14.2	p0.1	0.080964457091571
124	14.3	p0.1	0.0812095602548817
125	14.4	p0.1	0.0814547934952673
126	14.5	p0.1	0.0817001566770414
127	14.6	p0.1	0.0819456496618586
128	14.7	p0.1	0.0821912723088103
129	14.8	p0.1	0.0824370244745088
130	14.9	p0.1	0.0826829060131793
131	15	p0.1	0.0829289167767396
132	15.1	p0.1	0.083175056614877
133	15.2	p0.1	0.0834213253751296
134	15.3	p0.1	0.0836677229029548
135	15.4	p0.1	0.083914249041802
136	15.5	p0.1	0.0841609036331813
137	15.6	p0.1	0.0844076865167263
138	15.7	p0.1	0.084654597530258
139	15.8	p0.1	0.0849016365098466
140	15.9	p0.1	0.0851488032898669
141	16	p0.1	0.0853960977030575
142	16.1	p0.1	0.0856435195805723
143	16.2	p0.1	0.085891068752033
144	16.3	p0.1	0.08613874504558
145	16.4	p0.1	0.0863865482879219
146	16.5	p0.1	0.0866344783043781
147	16.6	p0.1	0.0868825349189297
148	16.7	p0.1	0.0871307179542578
149	16.8	p0.1	0.0873790272317848
150	16.9	p0.1	0.087627462571722
151	17	p0.1	0.0878760237930997
152	17.1	p0.1	0.088124710713811
153	17.2	p0.1	0.0883735231506465
154	17.3	p0.1	0.0886224609193268
155	17.4	p0.1	0.0888715238345417
156	17.5	p0.1	0.0891207117099762
157	17.6	p0.1	0.0893700243583502
158	17.7	p0.1	0.0896194615914407
159	17.8	p0.1	0.0898690232201189
160	17.9	p0.1	0.090118709054374
161	18	p0.1	0.0903685189033442
162	18.1	p0.1	0.0906184525753373
163	18.2	p0.1	0.0908685098778668
164	18.3	p0.1	0.0911186906176669
165	18.4	p0.1	0.0913689946007238
166	18.5	p0.1	0.0916194216322955
167	18.6	p0.1	0.0918699715169367
168	18.7	p0.1	0.0921206440585178
169	18.8	p0.1	0.0923714390602501
170	18.9	p0.1	0.0926223563247036
171	19	p0.1	0.0928733956538286
172	19.1	p0.1	0.0931245568489758
173	19.2	p0.1	0.0933758397109113
174	19.3	p0.1	0.0936272440398407
175	19.4	p0.1	0.0938787696354199
176	19.5	p0.1	0.0941304162967799
177	19.6	p0.1	0.0943821838225375
178	19.7	p0.1	0.0946340720108129
179	19.8	p0.1	0.0948860806592486
180	19.9	p0.1	0.0951382095650181
181	20	p0.1	0.0953904585248493
182	20.1	p0.1	0.0956428273350267
183	20.2	p0.1	0.0958953157914239
184	20.3	p0.1	0.0961479236894946
185	20.4	p0.1	0.0964006508243019
186	20.5	p0.1	0.0966534969905282
187	20.6	p0.1	0.0969064619824817
188	20.7	p0.1	0.0971595455941141
189	20.8	p0.1	0.0974127476190304
190	20.9	p0.1	0.0976660678504986
191	21	p0.1	0.0979195060814647
192	21.1	p0.1	0.0981730621045587
193	21.2	p0.1	0.0984267347261754
194	21.3	p0.1	0.098680525681261
195	21.4	p0.1	0.0989344338038786
196	21.5	p0.1	0.0991884588854907
197	21.6	p0.1	0.0994426007172945
198	21.7	p0.1	0.0996968590902362
199	21.8	p0.1	0.0999512337950136
200	21.9	p0.1	0.100205724622084
201	22	p0.1	0.100460331361679
202	22.1	p0.1	0.100715053803803
203	22.2	p0.1	0.100969891738253
204	22.3	p0.1	0.101224844954615
205	22.4	p0.1	0.10147991324228
206	22.5	p0.1	0.101735096390448
207	22.6	p0.1	0.101990394188132
208	22.7	p0.1	0.102245806424167
209	22.8	p0.1	0.102501332887226
210	22.9	p0.1	0.10275697336581
211	23	p0.1	0.103012727648265
212	23.1	p0.1	0.103268595522783
213	23.2	p0.1	0.103524576777418
214	23.3	p0.1	0.10378067120008
215	23.4	p0.1	0.104036878578548
216	23.5	p0.1	0.104293198700468
217	23.6	p0.1	0.104549631353373
218	23.7	p0.1	0.104806176324674
219	23.8	p0.1	0.105062833401669
220	23.9	p0.1	0.105319602371553
221	24	p0.1	0.105576483021414
222	24.1	p0.1	0.105833475138254
223	24.2	p0.1	0.106090578508976
224	24.3	p0.1	0.10634779292039
225	24.4	p0.1	0.106605118159241
226	24.5	p0.1	0.106862554012174
227	24.6	p0.1	0.107120100265779
228	24.7	p0.1	0.107377756706563
229	24.8	p0.1	0.107635523120976
230	24.9	p0.1	0.107893399295403
231	25	p0.1	0.108151385016169
232	25.1	p0.1	0.108409480069549
233	25.2	p0.1	0.108667684241773
234	25.3	p0.1	0.108925997319005
235	25.4	p0.1	0.109184419087391
236	25.5	p0.1	0.109442949333017
237	25.6	p0.1	0.10970158784195
238	25.7	p0.1	0.10996033440021
239	25.8	p0.1	0.110219188793799
240	25.9	p0.1	0.110478150808682
241	26	p0.1	0.110737220230811
242	26.1	p0.1	0.110996396846108
243	26.2	p0.1	0.111255680440489
244	26.3	p0.1	0.111515070799846
245	26.4	p0.1	0.111774567710067
246	26.5	p0.1	0.112034170957026
247	26.6	p0.1	0.112293880326594
248	26.7	p0.1	0.112553695604637
249	26.8	p0.1	0.112813616577024
250	26.9	p0.1	0.113073643029619
251	27	p0.1	0.113333774748298
252	27.1	p0.1	0.113594011518941
253	27.2	p0.1	0.113854353127437
254	27.3	p0.1	0.114114799359684
255	27.4	p0.1	0.1143753500016
256	27.5	p0.1	0.114636004839113
257	27.6	p0.1	0.114896763658173
258	27.7	p0.1	0.115157626244748
259	27.8	p0.1	0.115418592384835
260	27.9	p0.1	0.115679661864444
261	28	p0.1	0.115940834469622
262	28.1	p0.1	0.116202109986443
263	28.2	p0.1	0.116463488201008
264	28.3	p0.1	0.11672496889945
265	28.4	p0.1	0.116986551867937
266	28.5	p0.1	0.11724823689268
267	28.6	p0.1	0.117510023759917
268	28.7	p0.1	0.117771912255934
269	28.8	p0.1	0.118033902167056
270	28.9	p0.1	0.118295993279648
271	29	p0.1	0.118558185380127
272	29.1	p0.1	0.118820478254947
273	29.2	p0.1	0.119082871690616
274	29.3	p0.1	0.119345365473687
275	29.4	p0.1	0.119607959390771
276	29.5	p0.1	0.119870653228525
277	29.6	p0.1	0.120133446773662
278	29.7	p0.1	0.120396339812954
279	29.8	p0.1	0.120659332133223
280	29.9	p0.1	0.120922423521355
281	30	p0.1	0.121185613764291
282	30.1	p0.1	0.121448902649033
283	30.2	p0.1	0.121712289962651
284	30.3	p0.1	0.121975775492276
285	30.4	p0.1	0.122239359025093
286	30.5	p0.1	0.122503040348371
287	30.6	p0.1	0.122766819249429
288	30.7	p0.1	0.123030695515674
289	30.8	p0.1	0.123294668934561
290	30.9	p0.1	0.123558739293628
291	31	p0.1	0.123822906380485
292	31.1	p0.1	0.124087169982803
293	31.2	p0.1	0.124351529888348
294	31.3	p0.1	0.124615985884945
295	31.4	p0.1	0.124880537760488
296	31.5	p0.1	0.125145185302978
297	31.6	p0.1	0.125409928300455
298	31.7	p0.1	0.125674766541076
299	31.8	p0.1	0.125939699813045
300	31.9	p0.1	0.126204727904671
301	32	p0.1	0.126469850604334
302	32.1	p0.1	0.126735067700497
303	32.2	p0.1	0.12700037898171
304	32.3	p0.1	0.127265784236603
305	32.4	p0.1	0.127531283253895
306	32.5	p0.1	0.127796875822392
307	32.6	p0.1	0.128062561730989
308	32.7	p0.1	0.12832834076866
309	32.8	p0.1	0.128594212724478
310	32.9	p0.1	0.128860177387594
311	33	p0.1	0.129126234547269
312	33.1	p0.1	0.129392383992835
313	33.2	p0.1	0.129658625513724
314	33.3	p0.1	0.129924958899466
315	33.4	p0.1	0.130191383939668
316	33.5	p0.1	0.130457900424056
317	33.6	p0.1	0.130724508142425
318	33.7	p0.1	0.130991206884687
319	33.8	p0.1	0.131257996440832
320	33.9	p0.1	0.131524876600965
321	34	p0.1	0.131791847155274
322	34.1	p0.1	0.132058907894053
323	34.2	p0.1	0.132326058607687
324	34.3	p0.1	0.132593299086674
325	34.4	p0.1	0.1328606291216
326	34.5	p0.1	0.133128048503157
327	34.6	p0.1	0.133395557022136
328	34.7	p0.1	0.133663154469435
329	34.8	p0.1	0.13393084063605
330	34.9	p0.1	0.134198615313078
331	35	p0.1	0.134466478291726
332	35.1	p0.1	0.134734429363298
333	35.2	p0.1	0.135002468319212
334	35.3	p0.1	0.135270594950984
335	35.4	p0.1	0.135538809050243
336	35.5	p0.1	0.135807110408713
337	35.6	p0.1	0.136075498818233
338	35.7	p0.1	0.136343974070747
339	35.8	p0.1	0.136612535958314
340	35.9	p0.1	0.136881184273092
341	36	p0.1	0.137149918807352
342	36.1	p0.1	0.13741873935347
343	36.2	p0.1	0.137687645703943
344	36.3	p0.1	0.137956637651361
345	36.4	p0.1	0.138225714988444
346	36.5	p0.1	0.138494877508009
347	36.6	p0.1	0.138764125002995
348	36.7	p0.1	0.139033457266434
349	36.8	p0.1	0.139302874091498
350	36.9	p0.1	0.139572375271466
351	37	p0.1	0.139841960599702
352	37.1	p0.1	0.14011162986972
353	37.2	p0.1	0.140381382875122
354	37.3	p0.1	0.140651219409643
355	37.4	p0.1	0.140921139267125
356	37.5	p0.1	0.141191142241527
357	37.6	p0.1	0.141461228126915
358	37.7	p0.1	0.141731396717489
359	37.8	p0.1	0.142001647807553
360	37.9	p0.1	0.142271981191523
361	38	p0.1	0.142542396663948
362	38.1	p0.1	0.142812894019486
363	38.2	p0.1	0.143083472112494
364	38.3	p0.1	0.143354132601288
365	38.4	p0.1	0.143624874357612
366	38.5	p0.1	0.143895697176583
367	38.6	p0.1	0.144166600853448
368	38.7	p0.1	0.144437585183581
369	38.8	p0.1	0.144708649962467
370	38.9	p0.1	0.144979794985716
371	39	p0.1	0.145251020049052
372	39.1	p0.1	0.14552232494833
373	39.2	p0.1	0.145793709479521
374	39.3	p0.1	0.146065173438713
375	39.4	p0.1	0.146336716622119
376	39.5	p0.1	0.146608338826075
377	39.6	p0.1	0.146880039847051
378	39.7	p0.1	0.147151819481616
379	39.8	p0.1	0.147423677526479
380	39.9	p0.1	0.147695613778463
381	40	p0.1	0.147967628034525
382	40.1	p0.1	0.148239720091737
383	40.2	p0.1	0.148511889747301
384	40.3	p0.1	0.148784136798531
385	40.4	p0.1	0.149056461042887
386	40.5	p0.1	0.149328862277932
387	40.6	p0.1	0.149601340301369
388	40.7	p0.1	0.149873894911023
389	40.8	p0.1	0.150146525904842
390	40.9	p0.1	0.150419233080891
391	41	p0.1	0.150692016237387
392	41.1	p0.1	0.150964875172634
393	41.2	p0.1	0.151237809685108
394	41.3	p0.1	0.151510819573382
395	41.4	p0.1	0.151783904636158
396	41.5	p0.1	0.152057064672275
397	41.6	p0.1	0.152330299480696
398	41.7	p0.1	0.15260360886051
399	41.8	p0.1	0.152876992610932
400	41.9	p0.1	0.153150450531303
401	42	p0.1	0.153423982421115
402	42.1	p0.1	0.153697588079951
403	42.2	p0.1	0.153971267307556
404	42.3	p0.1	0.154245019903782
405	42.4	p0.1	0.154518845668625
406	42.5	p0.1	0.154792744402198
407	42.6	p0.1	0.155066715904749
408	42.7	p0.1	0.155340759976661
409	42.8	p0.1	0.155614876418436
410	42.9	p0.1	0.155889065030718
411	43	p0.1	0.156163325614279
412	43.1	p0.1	0.156437657970007
413	43.2	p0.1	0.156712061898938
414	43.3	p0.1	0.156986537202231
415	43.4	p0.1	0.157261083681173
416	43.5	p0.1	0.157535701137202
417	43.6	p0.1	0.157810389371851
418	43.7	p0.1	0.158085148186826
419	43.8	p0.1	0.158359977383935
420	43.9	p0.1	0.158634876765121
421	44	p0.1	0.158909846132479
422	44.1	p0.1	0.1591848852882
423	44.2	p0.1	0.159459994034652
424	44.3	p0.1	0.159735172174317
425	44.4	p0.1	0.160010419509795
426	44.5	p0.1	0.160285735843824
427	44.6	p0.1	0.160561120979296
428	44.7	p0.1	0.160836574719213
429	44.8	p0.1	0.161112096866717
430	44.9	p0.1	0.16138768722509
431	45	p0.1	0.161663345597741
432	45.1	p0.1	0.161939071788215
433	45.2	p0.1	0.162214865600186
434	45.3	p0.1	0.162490726837476
435	45.4	p0.1	0.162766655304023
436	45.5	p0.1	0.163042650803911
437	45.6	p0.1	0.163318713141352
438	45.7	p0.1	0.163594842120708
439	45.8	p0.1	0.163871037546453
440	45.9	p0.1	0.164147299223207
441	46	p0.1	0.16442362695573
442	46.1	p0.1	0.164700020548911
443	46.2	p0.1	0.164976479807768
444	46.3	p0.1	0.165253004537466
445	46.4	p0.1	0.165529594543306
446	46.5	p0.1	0.165806249630719
447	46.6	p0.1	0.166082969605249
448	46.7	p0.1	0.166359754272631
449	46.8	p0.1	0.166636603438701
450	46.9	p0.1	0.166913516909415
451	47	p0.1	0.167190494490905
452	47.1	p0.1	0.167467535989397
453	47.2	p0.1	0.167744641211297
454	47.3	p0.1	0.168021809963113
455	47.4	p0.1	0.168299042051509
456	47.5	p0.1	0.168576337283271
457	47.6	p0.1	0.168853695465341
458	47.7	p0.1	0.169131116404783
459	47.8	p0.1	0.169408599908794
460	47.9	p0.1	0.169686145784729
461	48	p0.1	0.169963753840064
462	48.1	p0.1	0.170241423882419
463	48.2	p0.1	0.170519155719534
464	48.3	p0.1	0.170796949159334
465	48.4	p0.1	0.171074804009812
466	48.5	p0.1	0.171352720079161
467	48.6	p0.1	0.17163069717567
468	48.7	p0.1	0.171908735107805
469	48.8	p0.1	0.172186833684115
470	48.9	p0.1	0.172464992713373
471	49	p0.1	0.172743212004382
472	49.1	p0.1	0.173021491366162
473	49.2	p0.1	0.173299830607871
474	49.3	p0.1	0.173578229538738
475	49.4	p0.1	0.173856687968211
476	49.5	p0.1	0.174135205705828
477	49.6	p0.1	0.174413782561288
478	49.7	p0.1	0.174692418344396
479	49.8	p0.1	0.174971112865147
480	49.9	p0.1	0.175249865933648
481	50	p0.1	0.17552867736013
482	2	p0.25	0.0622405019493037
483	2.1	p0.25	0.0637376955139349
484	2.2	p0.25	0.0652466736366202
485	2.3	p0.25	0.0667650384107576
486	2.4	p0.25	0.0682911239030137
487	2.5	p0.25	0.0698237694576356
488	2.6	p0.25	0.0713621630503614
489	2.7	p0.25	0.072905735147896
490	2.8	p0.25	0.0744540858267545
491	2.9	p0.25	0.0760069343180714
492	3	p0.25	0.0775640837989716
493	3.1	p0.25	0.0791253966409918
494	3.2	p0.25	0.080690776894076
495	3.3	p0.25	0.0822601578199796
496	3.4	p0.25	0.0838334929779824
497	3.5	p0.25	0.0854107498284553
498	3.6	p0.25	0.0869919051333026
499	3.7	p0.25	0.0885769416466176
500	3.8	p0.25	0.0901658457367419
501	3.9	p0.25	0.0917586056837683
502	4	p0.25	0.0933552104686858
503	4.1	p0.25	0.0949556489213611
504	4.2	p0.25	0.0965599091308774
505	4.3	p0.25	0.0981679780477843
506	4.4	p0.25	0.0997798412266073
507	4.5	p0.25	0.101395481609266
508	4.6	p0.25	0.103014883554562
509	4.7	p0.25	0.104638026832893
510	4.8	p0.25	0.106264890504541
511	4.9	p0.25	0.107895452017257
512	5	p0.25	0.109529687261554
513	5.1	p0.25	0.111167570637962
514	5.2	p0.25	0.112809075131652
515	5.3	p0.25	0.114454172391065
516	5.4	p0.25	0.11610283280808
517	5.5	p0.25	0.117755025597976
518	5.6	p0.25	0.119410718877921
519	5.7	p0.25	0.121069879743151
520	5.8	p0.25	0.122732474340242
521	5.9	p0.25	0.124398467937136
522	6	p0.25	0.126067824989705
523	6.1	p0.25	0.127740509204782
524	6.2	p0.25	0.129416483599642
525	6.3	p0.25	0.131095710558008
526	6.4	p0.25	0.13277815188267
527	6.5	p0.25	0.13446376884485
528	6.6	p0.25	0.136152522230459
529	6.7	p0.25	0.137844372383404
530	6.8	p0.25	0.1395392792461
531	6.9	p0.25	0.141237202397358
532	7	p0.25	0.142938101087796
533	7.1	p0.25	0.144641934272943
534	7.2	p0.25	0.146348660644165
535	7.3	p0.25	0.14805823865758
536	7.4	p0.25	0.149770626561071
537	7.5	p0.25	0.151485782419542
538	7.6	p0.25	0.153203664138536
539	7.7	p0.25	0.154924229486314
540	7.8	p0.25	0.156647436114515
541	7.9	p0.25	0.158373240620233
542	8	p0.25	0.160101602313466
543	8.1	p0.25	0.161832477723931
544	8.2	p0.25	0.163565824217843
545	8.3	p0.25	0.16530159912991
546	8.4	p0.25	0.16703975977728
547	8.5	p0.25	0.168780263472625
548	8.6	p0.25	0.170523067536414
549	8.7	p0.25	0.172268129308438
550	8.8	p0.25	0.174015406158635
551	8.9	p0.25	0.175764855497244
552	9	p0.25	0.177516434784373
553	9.1	p0.25	0.179270101538976
554	9.2	p0.25	0.181025813347301
555	9.3	p0.25	0.182783527870841
556	9.4	p0.25	0.184543202853822
557	9.5	p0.25	0.186304796130242
558	9.6	p0.25	0.188068265630515
559	9.7	p0.25	0.189833569387717
560	9.8	p0.25	0.191600665543494
561	9.9	p0.25	0.193369512353602
562	10	p0.25	0.195140068193166
563	10.1	p0.25	0.196912291561606
564	10.2	p0.25	0.198686141087315
565	10.3	p0.25	0.200461575532062
566	10.4	p0.25	0.202238553795137
567	10.5	p0.25	0.204017034917284
568	10.6	p0.25	0.205796978084404
569	10.7	p0.25	0.207578342631053
570	10.8	p0.25	0.209361088043744
571	10.9	p0.25	0.211145173964072
572	11	p0.25	0.212930560191666
573	11.1	p0.25	0.214717206686962
574	11.2	p0.25	0.216505073573848
575	11.3	p0.25	0.218294121142139
576	11.4	p0.25	0.220084309849926
577	11.5	p0.25	0.221875600325799
578	11.6	p0.25	0.223667953370929
579	11.7	p0.25	0.225461329961049
580	11.8	p0.25	0.227255691248325
581	11.9	p0.25	0.229050998563094
582	12	p0.25	0.230847213415555
583	12.1	p0.25	0.232644297497296
584	12.2	p0.25	0.234442212682797
585	12.3	p0.25	0.236240921030807
586	12.4	p0.25	0.238040384785648
587	12.5	p0.25	0.239840566378442
588	12.6	p0.25	0.241641428428276
589	12.7	p0.25	0.243442932820503
590	12.8	p0.25	0.245245044345608
591	12.9	p0.25	0.247047725320636
592	13	p0.25	0.248850939126588
593	13.1	p0.25	0.250654649337193
594	13.2	p0.25	0.252458819719695
595	13.3	p0.25	0.254263414235577
596	13.4	p0.25	0.256068397041222
597	13.5	p0.25	0.257873732488566
598	13.6	p0.25	0.259679385125649
599	13.7	p0.25	0.261485319697153
600	13.8	p0.25	0.263291501144921
601	13.9	p0.25	0.265097894608361
602	14	p0.25	0.266904465424901
603	14.1	p0.25	0.268711179130328
604	14.2	p0.25	0.270518001459155
605	14.3	p0.25	0.272324898344898
606	14.4	p0.25	0.274131835920361
607	14.5	p0.25	0.275938780517871
608	14.6	p0.25	0.277745698669482
609	14.7	p0.25	0.279552557107157
610	14.8	p0.25	0.281359322762897
611	14.9	p0.25	0.283165962768894
612	15	p0.25	0.284972444457608
613	15.1	p0.25	0.286778735361826
614	15.2	p0.25	0.288584803214735
615	15.3	p0.25	0.290390615949918
616	15.4	p0.25	0.292196141701364
617	15.5	p0.25	0.294001348803448
618	15.6	p0.25	0.295806205790877
619	15.7	p0.25	0.297610681398629
620	15.8	p0.25	0.29941474456188
621	15.9	p0.25	0.301218364415875
622	16	p0.25	0.303021510295839
623	16.1	p0.25	0.304824151736811
624	16.2	p0.25	0.306626258473489
625	16.3	p0.25	0.308427800440072
626	16.4	p0.25	0.310228747770065
627	16.5	p0.25	0.312029070796058
628	16.6	p0.25	0.313828740049536
629	16.7	p0.25	0.315627726260619
630	16.8	p0.25	0.317426000357802
631	16.9	p0.25	0.319223533467742
632	17	p0.25	0.321020296914927
633	17.1	p0.25	0.322816262221426
634	17.2	p0.25	0.324611401106568
635	17.3	p0.25	0.326405685486626
636	17.4	p0.25	0.32819908747452
637	17.5	p0.25	0.329991579379428
638	17.6	p0.25	0.331783133706509
639	17.7	p0.25	0.333573723156468
640	17.8	p0.25	0.335363320625258
641	17.9	p0.25	0.337151899203654
642	18	p0.25	0.338939432176891
643	18.1	p0.25	0.340725893024229
644	18.2	p0.25	0.342511255418606
645	18.3	p0.25	0.344295493226165
646	18.4	p0.25	0.346078580505862
647	18.5	p0.25	0.347860491509025
648	18.6	p0.25	0.349641200678907
649	18.7	p0.25	0.35142068265024
650	18.8	p0.25	0.353198912248777
651	18.9	p0.25	0.35497586449083
652	19	p0.25	0.356751514582797
653	19.1	p0.25	0.35852583703328
654	19.2	p0.25	0.360298809165507
655	19.3	p0.25	0.362070405901236
656	19.4	p0.25	0.363840603202301
657	19.5	p0.25	0.365609377218173
658	19.6	p0.25	0.367376704285424
659	19.7	p0.25	0.369142560927216
660	19.8	p0.25	0.37090692385279
661	19.9	p0.25	0.372669769956907
662	20	p0.25	0.374431076319356
663	20.1	p0.25	0.376190820204345
664	20.2	p0.25	0.377948979060074
665	20.3	p0.25	0.379705530518031
666	20.4	p0.25	0.381460452392553
667	20.5	p0.25	0.383213722680237
668	20.6	p0.25	0.384965319559348
669	20.7	p0.25	0.38671522138927
670	20.8	p0.25	0.388463406709938
671	20.9	p0.25	0.390209854241235
672	21	p0.25	0.391954542882448
673	21.1	p0.25	0.393697451711632
674	21.2	p0.25	0.395438559985072
675	21.3	p0.25	0.397177847136645
676	21.4	p0.25	0.39891529277726
677	21.5	p0.25	0.400650876694222
678	21.6	p0.25	0.402384578850629
679	21.7	p0.25	0.40411637938481
680	21.8	p0.25	0.405846258609674
681	21.9	p0.25	0.407574197012079
682	22	p0.25	0.409300175252262
683	22.1	p0.25	0.411024174163164
684	22.2	p0.25	0.412746174749869
685	22.3	p0.25	0.414466158188918
686	22.4	p0.25	0.416184105827717
687	22.5	p0.25	0.417899999183914
688	22.6	p0.25	0.419613819944704
689	22.7	p0.25	0.421325549966245
690	22.8	p0.25	0.423035171273044
691	22.9	p0.25	0.424742666057237
692	23	p0.25	0.426448016677987
693	23.1	p0.25	0.428151205660846
694	23.2	p0.25	0.429852215697121
695	23.3	p0.25	0.43155102964317
696	23.4	p0.25	0.43324763051981
697	23.5	p0.25	0.434942001511588
698	23.6	p0.25	0.436634125966236
699	23.7	p0.25	0.438323987393923
700	23.8	p0.25	0.440011569466609
701	23.9	p0.25	0.441696856017426
702	24	p0.25	0.443379831039943
703	24.1	p0.25	0.445060478687631
704	24.2	p0.25	0.446738783273069
705	24.3	p0.25	0.448414729267278
706	24.4	p0.25	0.45008830129923
707	24.5	p0.25	0.451759484154909
708	24.6	p0.25	0.453428262776899
709	24.7	p0.25	0.455094622263522
710	24.8	p0.25	0.456758547868299
711	24.9	p0.25	0.458420024999188
712	25	p0.25	0.460079039217949
713	25.1	p0.25	0.461735576239468
714	25.2	p0.25	0.463389621931133
715	25.3	p0.25	0.465041162311969
716	25.4	p0.25	0.466690183552257
717	25.5	p0.25	0.468336671972567
718	25.6	p0.25	0.469980614043324
719	25.7	p0.25	0.471621996383906
720	25.8	p0.25	0.473260805762171
721	25.9	p0.25	0.474897029093596
722	26	p0.25	0.476530653440754
723	26.1	p0.25	0.478161666012506
724	26.2	p0.25	0.479790054163434
725	26.3	p0.25	0.481415805393062
726	26.4	p0.25	0.483038907345245
727	26.5	p0.25	0.484659347807432
728	26.6	p0.25	0.486277114710029
729	26.7	p0.25	0.487892196125697
730	26.8	p0.25	0.489504580268707
731	26.9	p0.25	0.49111425549415
732	27	p0.25	0.492721210297421
733	27.1	p0.25	0.4943254333134
734	27.2	p0.25	0.495926913315824
735	27.3	p0.25	0.497525638406911
736	27.4	p0.25	0.499121599230944
737	27.5	p0.25	0.500714784188327
738	27.6	p0.25	0.502305182601395
739	27.7	p0.25	0.503892783927933
740	27.8	p0.25	0.505477577760512
741	27.9	p0.25	0.507059553825747
742	28	p0.25	0.508638701983705
743	28.1	p0.25	0.510215012227194
744	28.2	p0.25	0.511788474681047
745	28.3	p0.25	0.513359079601466
746	28.4	p0.25	0.514926817375365
747	28.5	p0.25	0.516491678519715
748	28.6	p0.25	0.518053653680778
749	28.7	p0.25	0.519612733633517
750	28.8	p0.25	0.521168909280901
751	28.9	p0.25	0.522722171653181
752	29	p0.25	0.524272511907311
753	29.1	p0.25	0.525819921326168
754	29.2	p0.25	0.527364391317957
755	29.3	p0.25	0.528905913415498
756	29.4	p0.25	0.530444479275603
757	29.5	p0.25	0.531980080678356
758	29.6	p0.25	0.533512709526455
759	29.7	p0.25	0.535042357844588
760	29.8	p0.25	0.536569017778679
761	29.9	p0.25	0.538092681595332
762	30	p0.25	0.539613341681042
763	30.1	p0.25	0.541130990541638
764	30.2	p0.25	0.542645620801582
765	30.3	p0.25	0.544157225203317
766	30.4	p0.25	0.545665796606492
767	30.5	p0.25	0.54717132798754
768	30.6	p0.25	0.54867381243877
769	30.7	p0.25	0.550173243167934
770	30.8	p0.25	0.551669613497328
771	30.9	p0.25	0.553162916863348
772	31	p0.25	0.554653146815749
773	31.1	p0.25	0.556140297016915
774	31.2	p0.25	0.55762436124143
775	31.3	p0.25	0.559105333375176
776	31.4	p0.25	0.56058320741475
777	31.5	p0.25	0.562057977467066
778	31.6	p0.25	0.563529637748222
779	31.7	p0.25	0.564998182583398
780	31.8	p0.25	0.566463606405724
781	31.9	p0.25	0.567925903756028
782	32	p0.25	0.569385069281943
783	32.1	p0.25	0.570841097737347
784	32.2	p0.25	0.57229398398177
785	32.3	p0.25	0.573743722979672
786	32.4	p0.25	0.575190309799876
787	32.5	p0.25	0.576633739614911
788	32.6	p0.25	0.578074007700384
789	32.7	p0.25	0.579511109434291
790	32.8	p0.25	0.580945040296496
791	32.9	p0.25	0.582375795867976
792	33	p0.25	0.58380337183038
793	33.1	p0.25	0.585227763965161
794	33.2	p0.25	0.586648968153125
795	33.3	p0.25	0.588066980373806
796	33.4	p0.25	0.589481796704674
797	33.5	p0.25	0.590893413320817
798	33.6	p0.25	0.592301826493988
799	33.7	p0.25	0.593707032592269
800	33.8	p0.25	0.595109028079253
801	33.9	p0.25	0.596507809513596
802	34	p0.25	0.597903373548259
803	34.1	p0.25	0.599295716930015
804	34.2	p0.25	0.600684836498743
805	34.3	p0.25	0.602070729186958
806	34.4	p0.25	0.603453392019039
807	34.5	p0.25	0.604832822110752
808	34.6	p0.25	0.606209016668593
809	34.7	p0.25	0.607581972989242
810	34.8	p0.25	0.608951688458892
811	34.9	p0.25	0.610318160552679
812	35	p0.25	0.611681386834158
813	35.1	p0.25	0.613041364954573
814	35.2	p0.25	0.614398092652442
815	35.3	p0.25	0.615751567752815
816	35.4	p0.25	0.617101788166784
817	35.5	p0.25	0.618448751890806
818	35.6	p0.25	0.619792457006235
819	35.7	p0.25	0.621132901678639
820	35.8	p0.25	0.622470084157345
821	35.9	p0.25	0.623804002774708
822	36	p0.25	0.625134655945636
823	36.1	p0.25	0.626462042166977
824	36.2	p0.25	0.627786160017009
825	36.3	p0.25	0.629107008154756
826	36.4	p0.25	0.630424585319575
827	36.5	p0.25	0.631738890330428
828	36.6	p0.25	0.633049922085459
829	36.7	p0.25	0.634357679561261
830	36.8	p0.25	0.635662161812563
831	36.9	p0.25	0.636963367971552
832	37	p0.25	0.638261297247064
833	37.1	p0.25	0.63955594892452
834	37.2	p0.25	0.640847322364952
835	37.3	p0.25	0.642135417004731
836	37.4	p0.25	0.643420232354844
837	37.5	p0.25	0.644701768000458
838	37.6	p0.25	0.645980023600223
839	37.7	p0.25	0.647254998886006
840	37.8	p0.25	0.648526693662048
841	37.9	p0.25	0.649795107804559
842	38	p0.25	0.65106024050755
843	38.1	p0.25	0.652322093280397
844	38.2	p0.25	0.653580665474626
845	38.3	p0.25	0.65483595724899
846	38.4	p0.25	0.656087968831682
847	38.5	p0.25	0.657336700519476
848	38.6	p0.25	0.65858215267748
849	38.7	p0.25	0.659824325738604
850	38.8	p0.25	0.661063220202896
851	38.9	p0.25	0.662298836637133
852	39	p0.25	0.663531175674241
853	39.1	p0.25	0.664760238012852
854	39.2	p0.25	0.665986024416756
855	39.3	p0.25	0.667208535714317
856	39.4	p0.25	0.668427772798102
857	39.5	p0.25	0.669643736624266
858	39.6	p0.25	0.670856428212193
859	39.7	p0.25	0.672065848643749
860	39.8	p0.25	0.673271999063007
861	39.9	p0.25	0.67447488067561
862	40	p0.25	0.675674494748432
863	40.1	p0.25	0.676870842608896
864	40.2	p0.25	0.678063925644614
865	40.3	p0.25	0.6792537453028
866	40.4	p0.25	0.680440303089933
867	40.5	p0.25	0.681623600571073
868	40.6	p0.25	0.682803639369564
869	40.7	p0.25	0.683980421166437
870	40.8	p0.25	0.685153947699955
871	40.9	p0.25	0.686324220765085
872	41	p0.25	0.687491242213255
873	41.1	p0.25	0.688655013951457
874	41.2	p0.25	0.689815537942298
875	41.3	p0.25	0.690972816203083
876	41.4	p0.25	0.692126850805534
877	41.5	p0.25	0.69327764387539
878	41.6	p0.25	0.694425197591836
879	41.7	p0.25	0.695569514187051
880	41.8	p0.25	0.696710595945809
881	41.9	p0.25	0.697848445204917
882	42	p0.25	0.698983064353022
883	42.1	p0.25	0.700114455829701
884	42.2	p0.25	0.701242622125509
885	42.3	p0.25	0.702367565781147
886	42.4	p0.25	0.703489289387259
887	42.5	p0.25	0.704607795583843
888	42.6	p0.25	0.70572308705987
889	42.7	p0.25	0.706835166552884
890	42.8	p0.25	0.707944036848439
891	42.9	p0.25	0.709049700779831
892	43	p0.25	0.710152161227543
893	43.1	p0.25	0.711251421118756
894	43.2	p0.25	0.712347483427127
895	43.3	p0.25	0.713440351172171
896	43.4	p0.25	0.714530027418915
897	43.5	p0.25	0.715616515277563
898	43.6	p0.25	0.716699817902764
899	43.7	p0.25	0.71777993849365
900	43.8	p0.25	0.718856880293001
901	43.9	p0.25	0.719930646587012
902	44	p0.25	0.721001240705
903	44.1	p0.25	0.722068666018618
904	44.2	p0.25	0.723132925941984
905	44.3	p0.25	0.724194023930865
906	44.4	p0.25	0.725251963482278
907	44.5	p0.25	0.72630674813424
908	44.6	p0.25	0.727358381465432
909	44.7	p0.25	0.728406867094564
910	44.8	p0.25	0.729452208680123
911	44.9	p0.25	0.730494409920024
912	45	p0.25	0.731533474551078
913	45.1	p0.25	0.732569406348688
914	45.2	p0.25	0.733602209126446
915	45.3	p0.25	0.73463188673578
916	45.4	p0.25	0.735658443065451
917	45.5	p0.25	0.736681882041318
918	45.6	p0.25	0.737702207625836
919	45.7	p0.25	0.738719423817834
920	45.8	p0.25	0.739733534651887
921	45.9	p0.25	0.740744544198157
922	46	p0.25	0.741752456561987
923	46.1	p0.25	0.74275727588342
924	46.2	p0.25	0.743759006336913
925	46.3	p0.25	0.744757652130985
926	46.4	p0.25	0.745753217507847
927	46.5	p0.25	0.746745706742982
928	46.6	p0.25	0.747735124144664
929	46.7	p0.25	0.748721474054096
930	46.8	p0.25	0.74970476084448
931	46.9	p0.25	0.750684988920808
932	47	p0.25	0.75166216271982
933	47.1	p0.25	0.752636286709152
934	47.2	p0.25	0.75360736538754
935	47.3	p0.25	0.754575403283956
936	47.4	p0.25	0.755540404957608
937	47.5	p0.25	0.75650237499741
938	47.6	p0.25	0.757461318021804
939	47.7	p0.25	0.75841723867823
940	47.8	p0.25	0.759370141642871
941	47.9	p0.25	0.760320031620445
942	48	p0.25	0.761266913343642
943	48.1	p0.25	0.762210791572962
944	48.2	p0.25	0.763151671096198
945	48.3	p0.25	0.764089556728519
946	48.4	p0.25	0.765024453311457
947	48.5	p0.25	0.765956365713326
948	48.6	p0.25	0.766885298828301
949	48.7	p0.25	0.767811257576594
950	48.8	p0.25	0.768734246903567
951	48.9	p0.25	0.769654271780218
952	49	p0.25	0.770571337201753
953	49.1	p0.25	0.771485448188366
954	49.2	p0.25	0.77239660978446
955	49.3	p0.25	0.773304827057927
956	49.4	p0.25	0.774210105100727
957	49.5	p0.25	0.77511244902783
958	49.6	p0.25	0.776011863977294
959	49.7	p0.25	0.776908355109671
960	49.8	p0.25	0.777801927608174
961	49.9	p0.25	0.778692586677935
962	50	p0.25	0.779580337545777
963	2	p0.4	0.0816332091021372
964	2.1	p0.4	0.0856487652551888
965	2.2	p0.4	0.0897183723687016
966	2.3	p0.4	0.0938341476267599
967	2.4	p0.4	0.0979902229813846
968	2.5	p0.4	0.10218214659958
969	2.6	p0.4	0.106406470718771
970	2.7	p0.4	0.110660465654013
971	2.8	p0.4	0.114941919788337
972	2.9	p0.4	0.119248998513624
973	3	p0.4	0.12358014390106
974	3.1	p0.4	0.127934002753296
975	3.2	p0.4	0.13230937460848
976	3.3	p0.4	0.136705173892739
977	3.4	p0.4	0.141120402190617
978	3.5	p0.4	0.145554126719829
979	3.6	p0.4	0.150005469360862
980	3.7	p0.4	0.154473589403948
981	3.8	p0.4	0.158957678975991
982	3.9	p0.4	0.163456955822751
983	4	p0.4	0.167970658587484
984	4.1	p0.4	0.172498043267306
985	4.2	p0.4	0.177038380554555
986	4.3	p0.4	0.181590953845607
987	4.4	p0.4	0.186155057754536
988	4.5	p0.4	0.190729997009485
989	4.6	p0.4	0.195315085639602
990	4.7	p0.4	0.199909646382679
991	4.8	p0.4	0.204513010260378
992	4.9	p0.4	0.20912451628051
993	5	p0.4	0.213743511235321
994	5.1	p0.4	0.218369349571992
995	5.2	p0.4	0.223001393317066
996	5.3	p0.4	0.227639012040697
997	5.4	p0.4	0.232281582849928
998	5.5	p0.4	0.236928489481371
999	5.6	p0.4	0.241579125903258
1000	5.7	p0.4	0.246232891147505
1001	5.8	p0.4	0.250889192725955
1002	5.9	p0.4	0.25554744585557
1003	6	p0.4	0.260207073504626
1004	6.1	p0.4	0.264867506437786
1005	6.2	p0.4	0.269528183258826
1006	6.3	p0.4	0.274188550450171
1007	6.4	p0.4	0.278848062408575
1008	6.5	p0.4	0.283506181476576
1009	6.6	p0.4	0.288162377969409
1010	6.7	p0.4	0.292816130197255
1011	6.8	p0.4	0.297466924482764
1012	6.9	p0.4	0.302114255173839
1013	7	p0.4	0.306757624651781
1014	7.1	p0.4	0.311396543334846
1015	7.2	p0.4	0.316030529677382
1016	7.3	p0.4	0.320659110164663
1017	7.4	p0.4	0.325281819303602
1018	7.5	p0.4	0.329898199609483
1019	7.6	p0.4	0.334507801588928
1020	7.7	p0.4	0.339110183719211
1021	7.8	p0.4	0.343704912424159
1022	7.9	p0.4	0.348291562046753
1023	8	p0.4	0.352869714818649
1024	8.1	p0.4	0.357438960826718
1025	8.2	p0.4	0.36199889797684
1026	8.3	p0.4	0.366549131089939
1027	8.4	p0.4	0.371089275246515
1028	8.5	p0.4	0.375618950770508
1029	8.6	p0.4	0.380137786430735
1030	8.7	p0.4	0.384645418597218
1031	8.8	p0.4	0.389141491191246
1032	8.9	p0.4	0.393625655633581
1033	9	p0.4	0.398097570790962
1034	9.1	p0.4	0.402556902920974
1035	9.2	p0.4	0.407003325615389
1036	9.3	p0.4	0.411436519742107
1037	9.4	p0.4	0.415856173385777
1038	9.5	p0.4	0.420261981787143
1039	9.6	p0.4	0.424653647281278
1040	9.7	p0.4	0.429030879234725
1041	9.8	p0.4	0.433393393981665
1042	9.9	p0.4	0.437740914759113
1043	10	p0.4	0.44207317164134
1044	10.1	p0.4	0.446389901473428
1045	10.2	p0.4	0.450690847804174
1046	10.3	p0.4	0.454975760818303
1047	10.4	p0.4	0.459244397268065
1048	10.5	p0.4	0.463496520404321
1049	10.6	p0.4	0.467731899907117
1050	10.7	p0.4	0.471950311815818
1051	10.8	p0.4	0.476151538458838
1052	10.9	p0.4	0.480335368383056
1053	11	p0.4	0.484501596282902
1054	11.1	p0.4	0.488650022929173
1055	11.2	p0.4	0.492780455097672
1056	11.3	p0.4	0.496892705497623
1057	11.4	p0.4	0.500986592699962
1058	11.5	p0.4	0.505061941065531
1059	11.6	p0.4	0.509118580673172
1060	11.7	p0.4	0.513156347247791
1061	11.8	p0.4	0.51717508208844
1062	11.9	p0.4	0.521174631996348
1063	12	p0.4	0.52515484838647
1064	12.1	p0.4	0.529115590431181
1065	12.2	p0.4	0.533056720239112
1066	12.3	p0.4	0.536978105902365
1067	12.4	p0.4	0.540879620656879
1068	12.5	p0.4	0.544761142811187
1069	12.6	p0.4	0.548622555675393
1070	12.7	p0.4	0.552463747490322
1071	12.8	p0.4	0.556284611356926
1072	12.9	p0.4	0.560085045165957
1073	13	p0.4	0.563864951527925
1074	13.1	p0.4	0.567624237703302
1075	13.2	p0.4	0.571362815533094
1076	13.3	p0.4	0.575080601369702
1077	13.4	p0.4	0.578777516008108
1078	13.5	p0.4	0.582453484617515
1079	13.6	p0.4	0.586108436673215
1080	13.7	p0.4	0.589742305888935
1081	13.8	p0.4	0.5933550301496
1082	13.9	p0.4	0.596946551444381
1083	14	p0.4	0.600516815800322
1084	14.1	p0.4	0.60406577321626
1085	14.2	p0.4	0.607593377597301
1086	14.3	p0.4	0.611099586689646
1087	14.4	p0.4	0.614584362015951
1088	14.5	p0.4	0.618047668811133
1089	14.6	p0.4	0.621489475958642
1090	14.7	p0.4	0.624909755927248
1091	14.8	p0.4	0.628308484708247
1092	14.9	p0.4	0.631685641753307
1093	15	p0.4	0.635041209912697
1094	15.1	p0.4	0.638375175374039
1095	15.2	p0.4	0.641687527601685
1096	15.3	p0.4	0.644978259276478
1097	15.4	p0.4	0.648247366236152
1098	15.5	p0.4	0.651494847416215
1099	15.6	p0.4	0.654720704791371
1100	15.7	p0.4	0.6579249433175
1101	15.8	p0.4	0.661107570874221
1102	15.9	p0.4	0.664268598207882
1103	16	p0.4	0.667408038875289
1104	16.1	p0.4	0.670525909187813
1105	16.2	p0.4	0.673622228156146
1106	16.3	p0.4	0.676697017435634
1107	16.4	p0.4	0.679750301272142
1108	16.5	p0.4	0.682782106448442
1109	16.6	p0.4	0.685792462231283
1110	16.7	p0.4	0.688781400318905
1111	16.8	p0.4	0.691748954042038
1112	16.9	p0.4	0.694695161267475
1113	17	p0.4	0.697620059964354
1114	17.1	p0.4	0.700523691043962
1115	17.2	p0.4	0.703406097595455
1116	17.3	p0.4	0.706267324836842
1117	17.4	p0.4	0.709107420066602
1118	17.5	p0.4	0.711926432615699
1119	17.6	p0.4	0.714724413800434
1120	17.7	p0.4	0.717501416875531
1121	17.8	p0.4	0.720257496988146
1122	17.9	p0.4	0.722992711132141
1123	18	p0.4	0.725707118103107
1124	18.1	p0.4	0.728400778453827
1125	18.2	p0.4	0.73107375445049
1126	18.3	p0.4	0.733726110029209
1127	18.4	p0.4	0.736357910753313
1128	18.5	p0.4	0.738969223771095
1129	18.6	p0.4	0.741560117774115
1130	18.7	p0.4	0.744130662956091
1131	18.8	p0.4	0.746680930972312
1132	18.9	p0.4	0.749210994899614
1133	19	p0.4	0.751720929196904
1134	19.1	p0.4	0.754210809666238
1135	19.2	p0.4	0.756680713414342
1136	19.3	p0.4	0.759130718814851
1137	19.4	p0.4	0.761560905470893
1138	19.5	p0.4	0.763971354178356
1139	19.6	p0.4	0.766362146889572
1140	19.7	p0.4	0.768733366677583
1141	19.8	p0.4	0.771085097700943
1142	19.9	p0.4	0.773417425168943
1143	20	p0.4	0.775730435307527
1144	20.1	p0.4	0.778024215325445
1145	20.2	p0.4	0.780298853381344
1146	20.3	p0.4	0.782554438550776
1147	20.4	p0.4	0.784791060794265
1148	20.5	p0.4	0.78700881092559
1149	20.6	p0.4	0.78920778058054
1150	20.7	p0.4	0.791388062186268
1151	20.8	p0.4	0.793549748931114
1152	20.9	p0.4	0.795692934734808
1153	21	p0.4	0.797817714219335
1154	21.1	p0.4	0.799924182680026
1155	21.2	p0.4	0.802012436057407
1156	21.3	p0.4	0.804082570909245
1157	21.4	p0.4	0.806134684383253
1158	21.5	p0.4	0.808168874190125
1159	21.6	p0.4	0.810185238577052
1160	21.7	p0.4	0.812183876301824
1161	21.8	p0.4	0.814164886607174
1162	21.9	p0.4	0.816128369195614
1163	22	p0.4	0.818074424204849
1164	22.1	p0.4	0.820003152183407
1165	22.2	p0.4	0.821914654066939
1166	22.3	p0.4	0.823809031154688
1167	22.4	p0.4	0.825686385086587
1168	22.5	p0.4	0.827546817820709
1169	22.6	p0.4	0.829390431610972
1170	22.7	p0.4	0.831217328985511
1171	22.8	p0.4	0.833027612725372
1172	22.9	p0.4	0.834821385843405
1173	23	p0.4	0.836598751563797
1174	23.1	p0.4	0.838359813301914
1175	23.2	p0.4	0.840104673964396
1176	23.3	p0.4	0.841833438628981
1177	23.4	p0.4	0.84354621050805
1178	23.5	p0.4	0.845243093587564
1179	23.6	p0.4	0.846924191949658
1180	23.7	p0.4	0.848589609754526
1181	23.8	p0.4	0.850239451222907
1182	23.9	p0.4	0.85187382061896
1183	24	p0.4	0.853492822233262
1184	24.1	p0.4	0.855096560366583
1185	24.2	p0.4	0.856685139313457
1186	24.3	p0.4	0.858258663346358
1187	24.4	p0.4	0.859817236700586
1188	24.5	p0.4	0.861360963558559
1189	24.6	p0.4	0.862889948035509
1190	24.7	p0.4	0.86440429416459
1191	24.8	p0.4	0.865904105882958
1192	24.9	p0.4	0.86738948701773
1193	25	p0.4	0.868860541272487
1194	25.1	p0.4	0.870317372214026
1195	25.2	p0.4	0.871760083259503
1196	25.3	p0.4	0.873188777663405
1197	25.4	p0.4	0.87460355850577
1198	25.5	p0.4	0.876004528679559
1199	25.6	p0.4	0.877391790879329
1200	25.7	p0.4	0.87876544758931
1201	25.8	p0.4	0.880125601072583
1202	25.9	p0.4	0.881472353359759
1203	26	p0.4	0.882805806238635
1204	26.1	p0.4	0.884126061243508
1205	26.2	p0.4	0.885433219645255
1206	26.3	p0.4	0.886727382441268
1207	26.4	p0.4	0.888008650345924
1208	26.5	p0.4	0.88927712378113
1209	26.6	p0.4	0.890532902867254
1210	26.7	p0.4	0.891776087414205
1211	26.8	p0.4	0.893006776912849
1212	26.9	p0.4	0.8942250705264
1213	27	p0.4	0.895431067082544
1214	27.1	p0.4	0.896624865065251
1215	27.2	p0.4	0.89780656260714
1216	27.3	p0.4	0.898976257481998
1217	27.4	p0.4	0.900134047097498
1218	27.5	p0.4	0.901280028488093
1219	27.6	p0.4	0.902414298308232
1220	27.7	p0.4	0.903536952825688
1221	27.8	p0.4	0.904648087915167
1222	27.9	p0.4	0.905747799051965
1223	28	p0.4	0.906836181306091
1224	28.1	p0.4	0.907913329336388
1225	28.2	p0.4	0.908979337384817
1226	28.3	p0.4	0.910034299271045
1227	28.4	p0.4	0.911078308387243
1228	28.5	p0.4	0.912111457693014
1229	28.6	p0.4	0.913133839710369
1230	28.7	p0.4	0.914145546519128
1231	28.8	p0.4	0.915146669752379
1232	28.9	p0.4	0.916137300591977
1233	29	p0.4	0.917117529764539
1234	29.1	p0.4	0.918087447537201
1235	29.2	p0.4	0.919047143713883
1236	29.3	p0.4	0.919996707631503
1237	29.4	p0.4	0.920936228156507
1238	29.5	p0.4	0.92186579368137
1239	29.6	p0.4	0.922785492121366
1240	29.7	p0.4	0.923695410911551
1241	29.8	p0.4	0.924595637003641
1242	29.9	p0.4	0.925486256863409
1243	30	p0.4	0.926367356467784
1244	30.1	p0.4	0.927239021302511
1245	30.2	p0.4	0.928101336359688
1246	30.3	p0.4	0.928954386135524
1247	30.4	p0.4	0.929798254627992
1248	30.5	p0.4	0.930633025335264
1249	30.6	p0.4	0.931458781253374
1250	30.7	p0.4	0.932275604874867
1251	30.8	p0.4	0.933083578186729
1252	30.9	p0.4	0.933882782669263
1253	31	p0.4	0.934673299294514
1254	31.1	p0.4	0.935455208524857
1255	31.2	p0.4	0.936228590312211
1256	31.3	p0.4	0.936993524096532
1257	31.4	p0.4	0.937750088804981
1258	31.5	p0.4	0.938498362851497
1259	31.6	p0.4	0.939238424135189
1260	31.7	p0.4	0.939970350040651
1261	31.8	p0.4	0.940694217436557
1262	31.9	p0.4	0.941410102098111
1263	32	p0.4	0.942118081005682
1264	32.1	p0.4	0.942818228912818
1265	32.2	p0.4	0.943510620622636
1266	32.3	p0.4	0.944195330421283
1267	32.4	p0.4	0.94487243207806
1268	32.5	p0.4	0.945541998845458
1269	32.6	p0.4	0.946204103459328
1270	32.7	p0.4	0.946858818139028
1271	32.8	p0.4	0.947506214587937
1272	32.9	p0.4	0.948146363993633
1273	33	p0.4	0.948779337028673
1274	33.1	p0.4	0.949405203850754
1275	33.2	p0.4	0.950024034103608
1276	33.3	p0.4	0.950635896917687
1277	33.4	p0.4	0.951240860910636
1278	33.5	p0.4	0.951838994188628
1279	33.6	p0.4	0.952430364346692
1280	33.7	p0.4	0.95301503847012
1281	33.8	p0.4	0.953593083135159
1282	33.9	p0.4	0.954164564410347
1283	34	p0.4	0.954729547857416
1284	34.1	p0.4	0.955288098532667
1285	34.2	p0.4	0.955840280988056
1286	34.3	p0.4	0.956386159272719
1287	34.4	p0.4	0.956925796934053
1288	34.5	p0.4	0.957459257019322
1289	34.6	p0.4	0.957986602077027
1290	34.7	p0.4	0.958507894158494
1291	34.8	p0.4	0.959023194819305
1292	34.9	p0.4	0.95953256512093
1293	35	p0.4	0.960036065632501
1294	35.1	p0.4	0.960533756432243
1295	35.2	p0.4	0.961025697109526
1296	35.3	p0.4	0.96151194676634
1297	35.4	p0.4	0.961992564019293
1298	35.5	p0.4	0.962467607001288
1299	35.6	p0.4	0.962937133363609
1300	35.7	p0.4	0.963401200277652
1301	35.8	p0.4	0.963859864437105
1302	35.9	p0.4	0.964313182059667
1303	36	p0.4	0.964761208889247
1304	36.1	p0.4	0.965204000197943
1305	36.2	p0.4	0.965641610788216
1306	36.3	p0.4	0.966074094994852
1307	36.4	p0.4	0.966501506687299
1308	36.5	p0.4	0.966923899271628
1309	36.6	p0.4	0.967341325692908
1310	36.7	p0.4	0.967753838437193
1311	36.8	p0.4	0.96816148953412
1312	36.9	p0.4	0.968564330559023
1313	37	p0.4	0.968962412634794
1314	37.1	p0.4	0.969355786434988
1315	37.2	p0.4	0.969744502185487
1316	37.3	p0.4	0.970128609667278
1317	37.4	p0.4	0.970508158218574
1318	37.5	p0.4	0.970883196737352
1319	37.6	p0.4	0.971253773683539
1320	37.7	p0.4	0.971619937081863
1321	37.8	p0.4	0.971981734523815
1322	37.9	p0.4	0.972339213170321
1323	38	p0.4	0.972692419754338
1324	38.1	p0.4	0.973041400583126
1325	38.2	p0.4	0.973386201540778
1326	38.3	p0.4	0.973726868090779
1327	38.4	p0.4	0.974063445278722
1328	38.5	p0.4	0.97439597773433
1329	38.6	p0.4	0.974724509674403
1330	38.7	p0.4	0.975049084905373
1331	38.8	p0.4	0.975369746825629
1332	38.9	p0.4	0.975686538428244
1333	39	p0.4	0.975999502303469
1334	39.1	p0.4	0.976308680641392
1335	39.2	p0.4	0.976614115234497
1336	39.3	p0.4	0.976915847480124
1337	39.4	p0.4	0.977213918383281
1338	39.5	p0.4	0.977508368559069
1339	39.6	p0.4	0.977799238235518
1340	39.7	p0.4	0.978086567255819
1341	39.8	p0.4	0.978370395081268
1342	39.9	p0.4	0.978650760793671
1343	40	p0.4	0.978927703098205
1344	40.1	p0.4	0.979201260325731
1345	40.2	p0.4	0.979471470435618
1346	40.3	p0.4	0.979738371018227
1347	40.4	p0.4	0.980001999297716
1348	40.5	p0.4	0.980262392134405
1349	40.6	p0.4	0.980519586027634
1350	40.7	p0.4	0.980773617118217
1351	40.8	p0.4	0.981024521191093
1352	40.9	p0.4	0.981272333677857
1353	41	p0.4	0.981517089659701
1354	41.1	p0.4	0.981758823869418
1355	41.2	p0.4	0.981997570694735
1356	41.3	p0.4	0.982233364180281
1357	41.4	p0.4	0.982466238030443
1358	41.5	p0.4	0.982696225612039
1359	41.6	p0.4	0.982923359956762
1360	41.7	p0.4	0.983147673763748
1361	41.8	p0.4	0.98336919940226
1362	41.9	p0.4	0.983587968914085
1363	42	p0.4	0.983804014016473
1364	42.1	p0.4	0.984017366104041
1365	42.2	p0.4	0.984228056252034
1366	42.3	p0.4	0.984436115218311
1367	42.4	p0.4	0.984641573446231
1368	42.5	p0.4	0.984844461066975
1369	42.6	p0.4	0.985044807902144
1370	42.7	p0.4	0.985242643466327
1371	42.8	p0.4	0.985437996969436
1372	42.9	p0.4	0.985630897319428
1373	43	p0.4	0.985821373124617
1374	43.1	p0.4	0.986009452696083
1375	43.2	p0.4	0.986195164050413
1376	43.3	p0.4	0.986378534911904
1377	43.4	p0.4	0.986559592715125
1378	43.5	p0.4	0.986738364607461
1379	43.6	p0.4	0.986914877451136
1380	43.7	p0.4	0.987089157826235
1381	43.8	p0.4	0.987261232032571
1382	43.9	p0.4	0.987431126092296
1383	44	p0.4	0.987598865752484
1384	44.1	p0.4	0.987764476486975
1385	44.2	p0.4	0.987927983499486
1386	44.3	p0.4	0.988089411725399
1387	44.4	p0.4	0.988248785834123
1388	44.5	p0.4	0.988406130231632
1389	44.6	p0.4	0.988561469062854
1390	44.7	p0.4	0.98871482621369
1391	44.8	p0.4	0.988866225313487
1392	44.9	p0.4	0.989015689737396
1393	45	p0.4	0.989163242170354
1394	45.1	p0.4	0.989308906357402
1395	45.2	p0.4	0.989452704490658
1396	45.3	p0.4	0.98959465895068
1397	45.4	p0.4	0.989734791874871
1398	45.5	p0.4	0.989873125159882
1399	45.6	p0.4	0.990009680463652
1400	45.7	p0.4	0.9901444792078
1401	45.8	p0.4	0.990277542579473
1402	45.9	p0.4	0.990408891533787
1403	46	p0.4	0.990538546795933
1404	46.1	p0.4	0.990666528863162
1405	46.2	p0.4	0.990792858007037
1406	46.3	p0.4	0.990917554275528
1407	46.4	p0.4	0.991040637495138
1408	46.5	p0.4	0.991162127272888
1409	46.6	p0.4	0.991282042998232
1410	46.7	p0.4	0.991400403845777
1411	46.8	p0.4	0.991517228776565
1412	46.9	p0.4	0.991632536540304
1413	47	p0.4	0.991746345677786
1414	47.1	p0.4	0.991858674522232
1415	47.2	p0.4	0.99196954120202
1416	47.3	p0.4	0.992078963641975
1417	47.4	p0.4	0.992186959565783
1418	47.5	p0.4	0.992293546497715
1419	47.6	p0.4	0.99239874176475
1420	47.7	p0.4	0.992502562498271
1421	47.8	p0.4	0.992605025636086
1422	47.9	p0.4	0.992706147924465
1423	48	p0.4	0.992805945919751
1424	48.1	p0.4	0.992904435990445
1425	48.2	p0.4	0.993001634318811
1426	48.3	p0.4	0.993097556903254
1427	48.4	p0.4	0.993192219559276
1428	48.5	p0.4	0.993285637922224
1429	48.6	p0.4	0.99337782744835
1430	48.7	p0.4	0.993468803417215
1431	48.8	p0.4	0.993558580932757
1432	48.9	p0.4	0.993647174926059
1433	49	p0.4	0.993734600155697
1434	49.1	p0.4	0.993820871210855
1435	49.2	p0.4	0.993906002512452
1436	49.3	p0.4	0.993990008314352
1437	49.4	p0.4	0.994072902706144
1438	49.5	p0.4	0.99415469961391
1439	49.6	p0.4	0.994235412802355
1440	49.7	p0.4	0.994315055876105
1441	49.8	p0.4	0.994393642281932
1442	49.9	p0.4	0.994471185309824
1443	50	p0.4	0.994547698094705
