# Supplementary material for: Assessing the role of Piscine orthoreovirus in disease and the associated risk for wild Pacific salmon
Source: BMC Biol. 2023 May 19;21:114. doi: 10.1186/s12915-023-01548-8 (PMC10199614; doi:10.1186/s12915-023-01548-8)
Supplement: Supplementary file 2 — Additional file 2. Contains the reproducible code and data files required to run the code. [file 12915_2023_1548_MOESM2_ESM.zip › Code/Powercorrdat.csv]

n	Power
3	0.065033
4	0.0945
5	0.131132
6	0.170242
7	0.210011
8	0.249649
9	0.288734
10	0.327001
11	0.364267
12	0.400399
13	0.435301
14	0.468903
15	0.501157
16	0.532034
17	0.561518
18	0.58961
19	0.616316
20	0.641656
21	0.665655
22	0.688345
23	0.709761
24	0.729944
25	0.748938
26	0.766787
27	0.783539
28	0.799241
29	0.813942
30	0.82769
31	0.840533
32	0.852517
33	0.86369
34	0.874096
35	0.883779
36	0.892781
37	0.901143
38	0.908905
39	0.916103
40	0.922773
41	0.92895
42	0.934666
43	0.939952
44	0.944836
45	0.949348
46	0.953511
47	0.957351
48	0.960892
49	0.964153
50	0.967157
