# Supplementary material for: Assessing the role of Piscine orthoreovirus in disease and the associated risk for wild Pacific salmon
Source: BMC Biol. 2023 May 19;21:114. doi: 10.1186/s12915-023-01548-8 (PMC10199614; doi:10.1186/s12915-023-01548-8)
Supplement: Supplementary file 2 — Additional file 2. Contains the reproducible code and data files required to run the code. [file 12915_2023_1548_MOESM2_ESM.zip › Code/polinski ANOVA analysis Feb.Rmd]

---
title: "polinski ANOVA redux"
author: "Art Bass"
date: "10/17/2021"
output: html_document
---

```{r setup, include=FALSE}
library(ggplot2)
library(tidyr)
library(dplyr)
library(lme4)
library(binom)
library(tibble)
library(data.table)
library(scales)
library(ggpubr)
library(ggbreak)
library(multcomp)
library(dplyr)
library(DescTools)
library(lsmeans)
library(emmeans)
knitr::opts_chunk$set(echo = TRUE)
```
# Data cleaning
Initially, the supplementary date file from Polinski et al. 2021 was reformatted as a csv file since the original excel file is formatted in a way which cannot be processed within R. The file is named Polinski_data.csv and will be made available. All other changes to the data are reproducbile and included below.

```{r upload, warning=F, message=F}
 setwd("/Users/gidmord/Dropbox/Post-doc/Polinski2021/")
d <- read.csv("Polinski_data.csv", stringsAsFactors=FALSE)
# The original file uses the abbreviation ND (not done), to indicate where no data was collected. These are changed to 'NA' for this analysis.
d[d == "ND"] <- "NA"
# The data file uses the abbreviation 'No Ct' to describe samples with negative detections. For plotting purposes, these are changed to the arbitrary value of 45.
d[d == "No Ct"] <- "45"
# Similarly, the abbreiation uses the abbreviation 'NP', which is defined as 'non-determinable (e.g., analysis error)' in the file. For the purposes of the copy number calculations, we have chnged these to 0's. We note that this might not be applicable to the host gene expression data, which we don't analyse.
d[d == "NP"] <- "0"
# For the analysis, we also need to change some columns to either categorical or nomeric variables.
d$Time <- as.factor(d$Time)
d$Treatment <- as.factor(d$Treatment)
d$Blood.PRV.Copies.ug <- as.numeric(d$Blood.PRV.Copies.ug)
d$Blood.PRV.mean.Ct <- as.numeric(d$Blood.PRV.mean.Ct)
d$Kidney.IHNV.mean.Ct <- as.numeric(d$Kidney.IHNV.mean.Ct)
d$Kidney.IHNV.Copies.ug <- as.numeric(d$Kidney.IHNV.Copies.ug)

d$infection_status<-NA

infected<-c(which(d$Blood.PRV.Copies.ug>0 & d$Treatment=="PRV"),which(d$Kidney.IHNV.Copies.ug>0 & d$Treatment=="IHNV"))

uninfected<-c(which(d$Blood.PRV.Copies.ug==0 & d$Treatment=="PRV"),which(d$Kidney.IHNV.Copies.ug==0 & d$Treatment=="IHNV"))

d$infection_status[infected]<-"infected"
d$infection_status[uninfected]<-"uninfected"

# remove ind. 66 due to abnormaly low hematocrit (as apparently done by Polinski et al)
d<-d[-66,]

```


# Recreating Polinski ANOVA methods
Here is the statistical approach for ANOVAs described in the paper:

*IRAP, blood oxygen-carrying capacity, and body condition data were individually assessed by 2-way ANOVA followed by Dunnett multiple comparisons tests for both PRV- and IHNV-injected treatment groups relative to SC in a time-point-specific manner (Additional file 1: Fig S1, S2 & S4; a priori power analysis > 0.85 at α = 0.05, f = 0.4). P-values were adjusted for familywise error but no false discovery rate calculations were applied over the suite of comparisons. T0.5ṀO2max, T0.8ṀO2max, and AOD were log-transformed prior to analysis and 0.001 was added to all individual T0.5ṀO2max and T0.8ṀO2max measures to eliminate undefined values. IRAP and blood oxygen-carrying capacity measures were further compared to log-viral RNA quantities via Spearman correlations [a priori power analysis > 0.81 at α = 0.05, ρ(Ha) = 0.5, ρ(Ho) = 0].*

From reading this description and without seeing the statistical analysis code, we can only speculate on the specifics of the multiple comparison tests. We are assuming that the researchers intention was to ignore the main ANOVA results and just focus on a priori planned contrasts between the two viral treatments and the control. Based on the "time-point-specific manner" description, we assume that familywise p-value adjustments using Dunnett's test were conducted in groups of two, as follows in this example using Standard Metabolic Rate at week 9:

```{r SMR example}
# reorder treatment variables
d$Treatment<-factor(d$Treatment,levels=c("Vehicle control","PRV","IHNV"))
# create ANOVA / linear model
# used lm() here but using aov() yields identical results  
surv<-aov(SMRq0.2~Treatment * Time, data=d)
# create contrast grid
ref1<-lsmeans(surv,c("Treatment","Time"))
# view contrast grid
ref1
# create dummy variables to contrast two viral treatments against controls at 9 weeks 
  contrs_64<-list(ihnv64_cont64<-c(0,0,0,0,0,0,1,0,-1),
                   prv64_cont64<-c(0,0,0,0,0,0,1,-1,0))

  # adjust p-value for multiple comparisons using dunnett method  
  summary(contrast(ref1,contrs_64),adjust="dunnett")
```


The top line of the lower table contrasts IHNV at 9 weeks against control at 9 weeks. The bottom line contrasts PRV in the same manner. We can see that the adjusted p-value for IHN is just below the 0.05 threshold, rendering it significant as displayed in Figure S1. 

Now we apply this same recreation of the analysis to all the variables:

```{r run all ANOVAs, message=FALSE}
# create a function to conduct all ANOVAs both in time-specific and "full" manner
# x is a number for the column of the variable
# y is the dataset name
dunn_aov<-function(x,y){

    surv<-lm(y[,x]~Treatment*Time,data=y)

  ref1<-lsmeans(surv,c("Treatment","Time"))
  
  TS_8<-list(ihnv8_cont8<-c(1,0,-1,0,0,0,0,0,0),
                  prv8_cont8<-c(1,-1,0,0,0,0,0,0,0))
  
  TS_29<-list(ihnv29_cont29<-c(0,0,0,1,0,-1,0,0,0),
                   prv29_cont29<-c(0,0,0,1,-1,0,0,0,0))
  
  TS_64<-list(ihnv64_cont64<-c(0,0,0,0,0,0,1,0,-1),
                   prv64_cont64<-c(0,0,0,0,0,0,1,-1,0))
  
  c8<-summary(contrast(ref1,TS_8),adjust="dunnett")
  c29<-summary(contrast(ref1,TS_29),adjust="dunnett")
  c64<-summary(contrast(ref1,TS_64),adjust="dunnett")

  data<-rbind(c(colnames(y)[x],"cont1_vs_ihnv1",c8$estimate[1],c8$p.value[1]),
              c(colnames(y)[x],"cont1_vs_prv1",c8$estimate[2],c8$p.value[2]),
              c(colnames(y)[x],"cont4_vs_ihnv4",c29$estimate[1],c29$p.value[1]),
              c(colnames(y)[x],"cont4_vs_prv4",c29$estimate[2],c29$p.value[2]),
              c(colnames(y)[x],"cont9_vs_ihnv9",c64$estimate[1],c64$p.value[1]),
              c(colnames(y)[x],"cont9_vs_prv9",c64$estimate[2],c64$p.value[2])
              )
  
  colnames(data)<-c("variable","contrast","estimate","time-specific")
              
  return(data)
  
}

# log transform some variables as done by authors
d$l_TO.5<-log(d$T0.5MO2max + 0.001); d$l_TO.8<-log(d$T0.8MO2max + 0.001); d$l_AOD<-log(d$AOD + 0.001)
# arcsine transform hematocrit (as per fig 1 legend)
d$arc_hct<-asin((d$Hemat/100))

# create IRAP and non-IRAP condition and hematocrit

d$iRAPk<-ifelse(!is.na(d$Resp),d$Condition,NA)
d$niRAPk<-ifelse(is.na(d$Resp),d$Condition,NA)
d$iRAPHct<-ifelse(!is.na(d$Resp),d$arc_hct,NA)
d$niRAPHct<-ifelse(is.na(d$Resp),d$arc_hct,NA)

# collect variables to analyze
vars<-c(34:40,54,55,43:46,56,58,59,29:32,60,61)

# loop across variables
dat2<-NULL
for(i in vars){
  dat<-dunn_aov(i,d)
dat2<-rbind(dat2,dat)
  }

dat2<-as.data.frame(dat2)
dat2$'time-specific'<-as.numeric(as.character(dat2$`time-specific`))

dat2
```
Here are the results that were significant according to our "best guess" analysis of what the authors did, the time-specific approach:

```{r ANOVA results}
dat2[which(dat2$`time-specific`<0.05),]
```


As we have discussed elsewhere, there is no accounting for the experimental blocking for the study - tank effect. Certainly a complete statistical analysis would have accounted for tank effect so as to avoid psuedoreplication.

Below we have conducted the analysis with the only difference being that we included tank effect. We did this by using a linear mixed model with a random effect for tank. We conducted the Dunnett multiple comparison pvalue adjustment the same as above.


```{r account for tank, message=F, warning=F}
dunn_aov_mixed<-function(x,y){

    surv<-lmer(y[,x]~Treatment*Time + (1|Tank),data=y)

  ref1<-lsmeans(surv,c("Treatment","Time"))
  
  TS_8<-list(ihnv8_cont8<-c(1,0,-1,0,0,0,0,0,0),
                  prv8_cont8<-c(1,-1,0,0,0,0,0,0,0))
  
  TS_29<-list(ihnv29_cont29<-c(0,0,0,1,0,-1,0,0,0),
                   prv29_cont29<-c(0,0,0,1,-1,0,0,0,0))
  
  TS_64<-list(ihnv64_cont64<-c(0,0,0,0,0,0,1,0,-1),
                   prv64_cont64<-c(0,0,0,0,0,0,1,-1,0))
  
  c8<-summary(contrast(ref1,TS_8),adjust="dunnett")
  c29<-summary(contrast(ref1,TS_29),adjust="dunnett")
  c64<-summary(contrast(ref1,TS_64),adjust="dunnett")

  data<-rbind(c(colnames(y)[x],"cont1_vs_ihnv1",c8$estimate[1],c8$p.value[1]),
              c(colnames(y)[x],"cont1_vs_prv1",c8$estimate[2],c8$p.value[2]),
              c(colnames(y)[x],"cont4_vs_ihnv4",c29$estimate[1],c29$p.value[1]),
              c(colnames(y)[x],"cont4_vs_prv4",c29$estimate[2],c29$p.value[2]),
              c(colnames(y)[x],"cont9_vs_ihnv9",c64$estimate[1],c64$p.value[1]),
              c(colnames(y)[x],"cont9_vs_prv9",c64$estimate[2],c64$p.value[2])
              )
  
  colnames(data)<-c("variable","contrast","estimate","with-tank-effect")
              
  return(data)
  
}


dat3<-NULL
for(i in vars){
  dat<-dunn_aov_mixed(i,d)
dat3<-rbind(dat3,dat)
  }

dat3<-as.data.frame(dat3)
dat3$'with-tank-effect'<-as.numeric(as.character(dat3$`with-tank-effect`))

dat3

dat3[dat3$`with-tank-effect`<0.05,]


```

There are now very few contrasts that are significant at the 0.05 level. 

Here is a final table of the results that were significant using the authors' methods and the p-values if tank effect is considered. 

```{r final table}
cbind(dat2[dat2$`time-specific`<0.05,],dat3$`with-tank-effect`[dat2$`time-specific`<0.05])

```
