# Supplementary material for: Assessing the role of Piscine orthoreovirus in disease and the associated risk for wild Pacific salmon
Source: BMC Biol. 2023 May 19;21:114. doi: 10.1186/s12915-023-01548-8 (PMC10199614; doi:10.1186/s12915-023-01548-8)
Supplement: Supplementary file 2 — Additional file 2. Contains the reproducible code and data files required to run the code. [file 12915_2023_1548_MOESM2_ESM.zip › Code/Polinski_data.csv]

ID	Date	Time	Treatment	Tank	Resp	Rsp wt.	Final wt.	Length	Condition	Sex	Hemat	Blood PRV mean Ct	Blood PRV Copies/ug	Kidney IHNV mean Ct	Kidney IHNV Copies/ug	Kidneye Gene mean Ct actb	Kidneye Gene mean Ct ifna	Kidneye Gene mean Ct mx1	Kidneye Gene mean Ct rsad2	Kidneye Gene mean Ct eif2ak2	Kidneye Gene mean Ct il1b	Kidney Gene CNRQ ifna	Kidney Gene CNRQ mx1	Kidney Gene CNRQ rsad2	Kidney Gene CNRQ eif2ak2	Kidney Gene CNRQ il1b	ISG's	Hb conc.	Hb 21%	P50	pH	MO2max	M02max(c)	SMRq0.2	AAS	FAS	EPOC	EPOCdur	RMR	T0.5MO2max	T0.8MO2max	O2crit	ILOS	SOD	FSOD	AOD	LOE
1	10/13/2017	8	Vehicle control	C-03	NA	NA	90.6	20.5	1.1	M	55	ND	ND	ND	ND	16.87	28.59	26.40	29.98	25.80	30.16	37.27	8.35	1.16	4.19	4.00	4.57	1.205	96.8	26.3	7.723	NA	NA	NA	NA	NA	NA	NA	NA	NA	NA	NA	NA	NA	NA	NA	NA
2	10/13/2017	8	Vehicle control	C-03	NA	NA	151.8	24.9	1.0	M	56	ND	ND	ND	ND	14.46	26.70	23.72	26.87	23.36	26.42	28.08	9.31	1.39	3.35	6.98	4.68	1.578	95.2	24.8	7.799	NA	NA	NA	NA	NA	NA	NA	NA	NA	NA	NA	NA	NA	NA	NA	NA
3	10/13/2017	8	Vehicle control	C-03	NA	NA	142.8	23.8	1.1	M	NA	ND	ND	ND	ND	14.64	26.62	20.70	22.95	21.99	27.74	33.91	73.48	14.77	8.55	3.69	32.27	1.032	91.9	32.7	7.516	NA	NA	NA	NA	NA	NA	NA	NA	NA	NA	NA	NA	NA	NA	NA	NA
4	10/13/2017	8	Vehicle control	C-03	NA	NA	104.2	22.0	1.0	M	53	ND	ND	ND	ND	13.98	27.31	23.24	24.86	23.05	27.25	13.21	9.07	3.10	2.89	3.19	5.02	1.402	94.2	37.9	7.581	NA	NA	NA	NA	NA	NA	NA	NA	NA	NA	NA	NA	NA	NA	NA	NA
5	10/13/2017	8	Vehicle control	C-06	NA	NA	87.1	20.5	1.0	M	50	ND	ND	ND	ND	14.91	27.81	24.95	26.59	23.30	27.94	17.51	5.71	2.16	4.75	3.95	4.20	1.306	94.6	29.1	7.491	NA	NA	NA	NA	NA	NA	NA	NA	NA	NA	NA	NA	NA	NA	NA	NA
6	10/13/2017	8	Vehicle control	C-06	NA	NA	88.6	20.4	1.0	F	55	ND	ND	ND	ND	12.61	27.17	22.80	24.68	22.58	25.71	5.79	4.83	1.38	1.50	3.06	2.57	1.392	91.3	45.5	7.544	NA	NA	NA	NA	NA	NA	NA	NA	NA	NA	NA	NA	NA	NA	NA	NA
7	10/13/2017	8	Vehicle control	C-06	NA	NA	123.0	22.5	1.1	M	54	ND	ND	ND	ND	16.43	27.88	24.86	27.13	24.23	29.07	45.74	16.81	4.40	7.80	5.67	9.67	1.407	91.3	43.6	7.374	NA	NA	NA	NA	NA	NA	NA	NA	NA	NA	NA	NA	NA	NA	NA	NA
8	10/13/2017	8	Vehicle control	C-06	NA	NA	118.6	23.2	0.9	M	50	ND	ND	ND	ND	14.80	27.01	24.57	27.37	23.75	28.17	28.43	6.79	1.29	3.37	3.16	3.82	1.353	94.5	30.9	7.499	NA	NA	NA	NA	NA	NA	NA	NA	NA	NA	NA	NA	NA	NA	NA	NA
9	10/13/2017	8	Vehicle control	C-03	R3	132.3	127.5	23.3	1.0	M	43	ND	ND	ND	ND	17.04	29.96	31.17	28.47	25.63	28.79	10.48	2.79	2.71	6.60	12.37	4.03	NA	NA	NA	NA	272	272	71	201	3.8	1240	11.1	90.2	0.065857886	0.006932409	18.2	17.0	1.2	1.1	7.5	20.0
10	10/13/2017	8	Vehicle control	C-03	R1	105.1	99.2	22.2	0.9	M	46	ND	ND	ND	ND	14.89	29.34	29.96	27.21	24.78	26.07	3.94	1.50	1.34	2.49	11.16	1.77	NA	NA	NA	NA	348	348	67	280	5.2	495	4.0	75.6	0	0	16.1	15.8	0.3	1.0	1.5	16.9
11	10/13/2017	8	Vehicle control	C-03	R2	115.8	109.7	22.3	1.0	M	45	ND	ND	ND	ND	15.37	30.92	29.00	28.21	25.46	26.35	1.58	4.06	1.00	2.36	13.44	2.47	NA	NA	NA	NA	357	279	80	277	4.5	1538	11.5	95.5	0.013864818	0	17.4	15.4	2.0	1.1	8.9	16.7
12	10/13/2017	8	Vehicle control	C-06	L3	96.9	92.4	20.5	1.1	F	41	ND	ND	ND	ND	14.53	29.51	28.14	26.82	24.42	26.33	2.74	4.14	1.24	2.47	7.63	2.62	NA	NA	NA	NA	327	283	53	275	6.2	844	7.6	60.8	0.005235602	0	14.7	14.6	0.1	1.0	1.1	15.3
13	10/13/2017	8	Vehicle control	C-06	L2	111.7	106.4	21.9	1.0	F	44	ND	ND	ND	ND	15.85	30.02	28.31	27.22	25.05	27.43	4.46	9.11	2.42	4.13	10.74	5.22	NA	NA	NA	NA	315	315	58	257	5.4	633	6.6	65.6	0.005235602	0.001745201	14.3	13.5	0.8	1.1	2.0	13.7
14	10/13/2017	8	Vehicle control	C-03	R4	102.6	97.9	21.1	1.0	F	43	ND	ND	ND	ND	14.24	29.79	28.58	26.39	24.39	26.82	1.75	2.52	1.29	1.97	4.88	1.93	NA	NA	NA	NA	283	283	71	212	4.0	1159	14.4	83.9	0.022530329	0.001733102	15.4	14.2	1.2	1.1	4.1	14.8
15	10/13/2017	8	Vehicle control	C-06	L1	106.7	100.7	21.5	1.0	F	44	ND	ND	ND	ND	15.93	30.00	29.32	26.89	24.93	27.31	4.71	4.77	3.09	4.62	12.22	4.16	NA	NA	NA	NA	282	211	73	208	3.8	1528	14.6	81.5	0.015706806	0	16.1	12.4	3.7	1.3	16.7	13.7
16	10/13/2017	8	Vehicle control	C-06	L4	101	93.2	21.7	0.9	F	45	ND	ND	ND	ND	14.91	29.98	29.36	27.24	23.94	25.08	2.39	2.32	1.26	4.09	18.86	2.55	NA	NA	NA	NA	354	327	79	276	4.5	2073	13.1	100.8	0.043630017	0.006980803	14	11.5	2.5	1.2	14.5	16.0
17	10/18/2017	8	PRV	C-05	NA	NA	126.2	22.7	1.1	M	54	No Ct	NP	ND	ND	15.27	28.42	28.02	26.22	23.89	27.91	10.48	7.43	2.90	5.31	5.84	5.21	1.513	93.2	34.9	7.504	NA	NA	NA	NA	NA	NA	NA	NA	NA	NA	NA	NA	NA	NA	NA	NA
18	10/18/2017	8	PRV	C-05	NA	NA	105.8	20.9	1.2	F	44	32.3	1.85E+03	ND	ND	18.30	31.19	30.24	30.30	26.45	30.45	9.60	12.66	2.34	9.81	12.19	8.27	1.384	93.4	35.1	7.776	NA	NA	NA	NA	NA	NA	NA	NA	NA	NA	NA	NA	NA	NA	NA	NA
19	10/18/2017	8	PRV	C-05	NA	NA	119.2	22.1	1.1	F	49	No Ct	NP	ND	ND	19.88	33.04	32.38	31.68	29.24	31.09	15.18	8.48	3.03	5.95	26.06	5.82	1.468	95.0	23.6	7.607	NA	NA	NA	NA	NA	NA	NA	NA	NA	NA	NA	NA	NA	NA	NA	NA
20	10/18/2017	8	PRV	C-05	NA	NA	97.5	21.1	1.0	F	55	No Ct	NP	ND	ND	19.86	32.39	32.38	31.38	29.93	32.80	56.66	8.62	2.05	4.03	10.59	4.90	1.430	94.3	23.9	7.718	NA	NA	NA	NA	NA	NA	NA	NA	NA	NA	NA	NA	NA	NA	NA	NA
21	10/18/2017	8	PRV	C-04	NA	NA	111.9	21.5	1.1	M	53	No Ct	NP	ND	ND	14.56	29.09	28.19	25.67	24.45	28.32	3.44	4.13	2.42	2.39	2.80	2.98	1.522	93.2	36.9	7.602	NA	NA	NA	NA	NA	NA	NA	NA	NA	NA	NA	NA	NA	NA	NA	NA
22	10/18/2017	8	PRV	C-04	NA	NA	87.7	20.0	1.1	M	52	No Ct	NP	ND	ND	13.95	29.61	27.88	25.21	24.36	26.84	2.64	3.35	2.09	1.68	3.94	2.37	1.542	96.9	34.1	7.659	NA	NA	NA	NA	NA	NA	NA	NA	NA	NA	NA	NA	NA	NA	NA	NA
23	10/18/2017	8	PRV	C-04	NA	NA	77.5	19.5	1.0	M	49	33.9	6.88E+02	ND	ND	13.47	29.08	27.77	24.98	23.57	26.01	1.59	2.57	1.69	1.85	4.35	2.04	1.290	93.5	34.4	7.492	NA	NA	NA	NA	NA	NA	NA	NA	NA	NA	NA	NA	NA	NA	NA	NA
24	10/18/2017	8	PRV	C-04	NA	NA	95.6	21.1	1.0	F	47	27.2	4.75E+04	ND	ND	14.86	29.15	28.44	25.80	24.48	27.79	3.82	4.20	2.75	2.86	4.50	3.27	1.513	94.8	34.9	7.763	NA	NA	NA	NA	NA	NA	NA	NA	NA	NA	NA	NA	NA	NA	NA	NA
25	10/18/2017	8	PRV	C-04	R1	111	113.0	22.8	1.0	M	44	31.1	3.79E+03	ND	ND	14.90	29.19	28.56	27.43	25.08	26.53	6.70	4.04	1.18	2.14	8.80	2.45	NA	NA	NA	NA	356	356	63	293	5.6	606	5.5	71.5	0	0	16.3	15.0	1.3	1.1	3.6	16.5
26	10/18/2017	8	PRV	C-05	L3	122.7	120.9	22.6	1.0	M	45	34.6	4.42E+02	ND	ND	14.48	28.39	26.67	23.42	23.41	26.83	4.05	11.14	8.23	4.08	5.79	7.81	NA	NA	NA	NA	307	273	65	242	4.7	952	9.9	82.6	0.068541301	0.015817223	15.4	14.4	1.0	1.1	5.7	16.0
27	10/18/2017	8	PRV	C-04	R2	110.4	106.3	22.6	0.9	M	39	33.8	6.85E+02	ND	ND	14.56	30.70	30.21	27.23	25.97	27.00	1.00	1.00	1.00	1.00	5.52	1.00	NA	NA	NA	NA	374	374	63	311	5.9	464	4.8	75.3	0.007017544	0	14.6	13.9	0.7	1.1	1.0	14.9
28	10/18/2017	8	PRV	C-05	L4	106.1	100.6	20.8	1.1	M	46	No Ct	NP	ND	ND	17.27	31.16	29.21	28.50	25.83	28.31	1.71	12.85	3.13	6.94	18.02	7.64	NA	NA	NA	NA	339	270	73	267	4.7	1180	11.8	92.4	0.042179262	0.015817223	14.8	13.8	1.0	1.1	3.0	17.5
29	10/18/2017	8	PRV	C-04	R3	99.9	92.1	21.6	0.9	F	43	No Ct	NP	ND	ND	16.54	31.86	31.32	28.63	26.62	28.62	1.67	1.79	1.74	2.68	9.26	2.07	NA	NA	NA	NA	345	327	63	282	5.5	607	7.2	72.5	0.007017544	0.001757469	14.3	13.6	0.7	1.0	0.9	13.8
30	10/18/2017	8	PRV	C-05	L2	99.8	95.0	21.1	1.0	M	47	No Ct	NP	ND	ND	15.91	30.75	28.00	26.96	25.28	28.04	2.68	11.78	3.03	3.73	8.24	6.18	NA	NA	NA	NA	378	287	59	320	6.5	1026	8.5	68.8	0	0	13.3	12.7	0.6	1.0	1.3	13.3
31	10/18/2017	8	PRV	C-05	L1	118.1	112.7	22.2	1.0	M	46	No Ct	NP	ND	ND	15.08	30.02	28.58	25.30	24.27	26.25	2.86	4.46	4.29	3.68	11.35	4.14	NA	NA	NA	NA	282	232	59	223	4.8	540	5.4	66.6	0.007029877	0.001757469	14	11.5	2.5	1.2	7.4	11.8
32	10/18/2017	8	PRV	C-04	R4	107	99.3	21.9	0.9	M	NA	No Ct	NP	ND	ND	16.81	31.70	32.03	29.07	26.54	28.89	3.02	1.34	1.67	3.37	9.83	2.13	NA	NA	NA	NA	270	270	53	217	5.1	425	6.3	60.4	0.003508772	0	12.2	11.6	0.6	1.0	0.3	13.7
33	10/23/2017	8	IHNV	C-01	NA	NA	96.9	20.6	1.1	F	44	ND	ND	12.8	3.48E+08	21.36	30.25	24.88	24.02	27.43	31.63	229.68	444.62	722.20	33.16	34.37	400.00	1.508	93.0	34.3	7.483	NA	NA	NA	NA	NA	NA	NA	NA	NA	NA	NA	NA	NA	NA	NA	NA
34	10/23/2017	8	IHNV	C-01	NA	NA	98.8	20.0	1.2	M	44	ND	ND	26.8	7.73E+04	16.66	26.90	20.70	24.69	22.79	28.73	106.60	284.54	21.08	20.12	7.94	108.58	1.267	95.5	28.9	7.722	NA	NA	NA	NA	NA	NA	NA	NA	NA	NA	NA	NA	NA	NA	NA	NA
35	10/23/2017	8	IHNV	C-01	NA	NA	86.4	19.5	1.2	F	51	ND	ND	28.4	3.06E+04	16.34	26.85	20.77	23.67	22.89	30.58	89.64	218.78	30.66	15.43	2.30	88.29	1.302	96.3	25.1	7.582	NA	NA	NA	NA	NA	NA	NA	NA	NA	NA	NA	NA	NA	NA	NA	NA
36	10/23/2017	8	IHNV	C-01	NA	NA	131.1	23.0	1.1	F	44	ND	ND	37.9	1.16E+02	16.99	29.12	25.62	28.34	25.60	29.80	28.21	14.85	3.16	5.07	5.60	7.69	1.348	93.8	35.2	7.543	NA	NA	NA	NA	NA	NA	NA	NA	NA	NA	NA	NA	NA	NA	NA	NA
37	10/23/2017	8	IHNV	C-02	NA	NA	90.3	21.5	0.9	M	47	ND	ND	11.7	6.52E+08	20.19	28.76	22.15	22.72	25.63	31.38	300.68	1167.57	677.21	41.77	18.77	628.85	1.484	97.1	28.6	7.777	NA	NA	NA	NA	NA	NA	NA	NA	NA	NA	NA	NA	NA	NA	NA	NA
38	10/23/2017	8	IHNV	C-02	NA	NA	96.1	20.5	1.1	M	44	ND	ND	30.5	8.34E+03	15.72	27.32	20.68	23.72	22.55	29.57	42.53	153.82	19.52	12.44	2.65	61.93	1.334	93.0	34.3	7.503	NA	NA	NA	NA	NA	NA	NA	NA	NA	NA	NA	NA	NA	NA	NA	NA
39	10/23/2017	8	IHNV	C-02	NA	NA	83.4	19.6	1.1	M	43	ND	ND	38.0	9.29E+01	14.51	26.69	19.48	22.45	21.39	27.69	29.39	147.60	17.89	10.65	3.47	58.71	1.484	97.4	33.6	7.744	NA	NA	NA	NA	NA	NA	NA	NA	NA	NA	NA	NA	NA	NA	NA	NA
40	10/23/2017	8	IHNV	C-02	NA	NA	117.5	22.0	1.1	M	36	ND	ND	32.3	2.86E+03	13.37	25.64	17.88	19.86	19.96	26.58	28.90	193.14	37.98	11.21	3.09	80.78	1.283	97.2	21.3	7.565	NA	NA	NA	NA	NA	NA	NA	NA	NA	NA	NA	NA	NA	NA	NA	NA
41	10/23/2017	8	IHNV	C-02	R3	100.9	96.6	21.0	1.0	M	37	ND	ND	23.2	6.90E+05	17.04	27.77	23.52	23.18	22.92	25.56	59.99	574.33	54.99	31.06	63.02	220.13	NA	NA	NA	NA	341	341	75	267	4.6	932	9.5	84.8	0	0	19	16.8	2.2	1.1	0.1	16.4
42	10/23/2017	8	IHNV	C-01	L2	111.7	103.1	21.4	1.1	M	40	ND	ND	33.0	1.81E+03	15.76	28.14	24.06	22.82	22.54	27.66	18.70	164.35	27.92	16.10	8.91	69.46	NA	NA	NA	NA	338	338	75	263	4.5	889	12.4	93.0	0.001782531	0	16.9	16.5	0.4	1.0	0.0	16.1
43	10/23/2017	8	IHNV	C-02	R1	114.7	108.4	22.6	0.9	F	41	ND	ND	31.8	3.69E+03	15.65	29.78	23.85	23.13	22.38	27.92	4.59	175.67	22.14	16.10	7.16	71.30	NA	NA	NA	NA	285	273	69	216	4.1	623	6.8	80.3	0.030088496	0	17.9	14.2	3.7	1.3	0.6	16.3
44	10/23/2017	8	IHNV	C-02	R2	120.3	116.9	22.5	1.0	M	42	ND	ND	22.3	1.17E+06	18.21	28.28	24.85	23.78	23.04	28.22	88.39	510.55	86.66	64.67	36.13	220.63	NA	NA	NA	NA	360	317	71	289	5.1	798	7.9	88.7	0.026548673	0.003539823	16.9	13.7	3.2	1.2	9.9	14.8
45	10/23/2017	8	IHNV	C-01	L1	112.6	106.2	22.3	1.0	M	40	ND	ND	36.4	2.39E+02	20.35	33.41	28.35	27.38	27.54	32.64	7.00	193.01	48.44	21.59	35.68	87.68	NA	NA	NA	NA	306	298	61	245	5.0	718	9.2	72.7	0.010695187	0.001782531	15.1	13.8	1.3	1.1	2.2	16.5
46	10/23/2017	8	IHNV	C-02	R4	112.9	106.8	21.9	1.0	F	45	ND	ND	34.5	7.50E+02	17.52	29.41	25.17	25.55	24.26	30.01	23.39	253.92	19.81	20.12	9.99	97.95	NA	NA	NA	NA	263	263	44	219	5.9	701	5.9	54.0	0.017699115	0.001769912	15.7	14.1	1.6	1.1	0.0	14.5
47	10/23/2017	8	IHNV	C-01	L4	89.6	77.2	20.2	0.9	M	45	ND	ND	36.9	1.77E+02	17.34	30.08	25.34	24.89	24.44	29.91	11.58	197.21	25.13	15.99	8.38	79.44	NA	NA	NA	NA	245	221	49	195	5.0	519	13.8	56.5	0.008912656	0	14.5	14.3	0.2	1.0	0.6	14.3
48	10/23/2017	8	IHNV	C-01	L3	103.7	94.4	21.5	0.9	M	42	ND	ND	26.5	9.52E+04	18.83	29.27	25.77	24.23	24.55	29.46	61.08	413.64	102.22	43.01	29.08	186.29	NA	NA	NA	NA	312	296	76	237	4.1	945	10.1	113.7	0.183600713	0.055258467	17.7	13.2	4.5	1.3	27.3	14.7
49	10/28/2017	8	IHNV	B-04	NA	NA	91.9	21.0	1.0	M	51	ND	ND	14.2	1.67E+08	20.47	30.92	23.61	23.87	26.53	33.50	86.46	551.23	441.20	30.35	6.26	340.93	NA	NA	NA	NA	NA	NA	NA	NA	NA	NA	NA	NA	NA	NA	NA	NA	NA	NA	NA	NA
50	10/28/2017	8	IHNV	B-04	NA	NA	92.2	20.1	1.1	M	51	ND	ND	29.4	1.63E+04	15.86	28.67	23.87	27.63	24.56	29.17	17.75	21.57	2.24	4.29	3.66	9.37	NA	NA	NA	NA	NA	NA	NA	NA	NA	NA	NA	NA	NA	NA	NA	NA	NA	NA	NA	NA
51	10/28/2017	8	IHNV	B-04	NA	NA	145.0	24.1	1.0	M	56	ND	ND	36.7	1.96E+02	17.75	28.76	22.38	25.42	24.62	33.39	59.70	199.26	28.24	14.68	1.09	80.73	NA	NA	NA	NA	NA	NA	NA	NA	NA	NA	NA	NA	NA	NA	NA	NA	NA	NA	NA	NA
52	10/28/2017	8	IHNV	B-04	NA	NA	80.9	20.0	1.0	M	50	ND	ND	22.2	1.26E+06	18.89	29.61	22.96	27.34	25.83	30.97	69.58	294.04	20.18	15.80	9.61	110.01	NA	NA	NA	NA	NA	NA	NA	NA	NA	NA	NA	NA	NA	NA	NA	NA	NA	NA	NA	NA
53	10/28/2017	8	IHNV	B-04	NA	NA	119.6	22.4	1.1	M	44	ND	ND	No Ct	NP	17.23	28.12	21.41	25.72	24.05	30.69	64.15	254.98	16.41	14.15	3.63	95.18	NA	NA	NA	NA	NA	NA	NA	NA	NA	NA	NA	NA	NA	NA	NA	NA	NA	NA	NA	NA
54	10/28/2017	8	IHNV	B-04	NA	NA	74.0	19.7	1.0	M	47	ND	ND	29.1	1.94E+04	16.82	27.07	19.79	23.94	23.58	30.25	105.24	565.43	35.39	14.21	3.66	205.01	NA	NA	NA	NA	NA	NA	NA	NA	NA	NA	NA	NA	NA	NA	NA	NA	NA	NA	NA	NA
55	10/28/2017	8	IHNV	B-04	NA	NA	104.9	21.6	1.0	F	45	ND	ND	No Ct	NP	19.17	31.51	25.97	30.39	28.10	30.82	23.54	50.96	4.19	5.23	13.33	20.13	NA	NA	NA	NA	NA	NA	NA	NA	NA	NA	NA	NA	NA	NA	NA	NA	NA	NA	NA	NA
56	10/28/2017	8	IHNV	B-04	NA	NA	107.0	22.5	0.9	M	46	ND	ND	No Ct	NP	18.73	30.10	26.59	28.94	27.78	30.50	44.36	25.53	7.18	4.69	11.78	12.47	NA	NA	NA	NA	NA	NA	NA	NA	NA	NA	NA	NA	NA	NA	NA	NA	NA	NA	NA	NA
57	10/28/2017	8	IHNV	B-04	L2	88.7	85.1	21.1	0.9	M	40	ND	ND	29.1	1.89E+04	20.67	31.98	27.86	26.45	27.96	31.01	25.02	336.10	102.51	21.67	47.15	153.43	NA	NA	NA	NA	342	302	64	278	5.3	524	7.5	71.8	0	0	16.9	16.3	0.6	1.0	0.3	19.8
58	10/28/2017	8	IHNV	B-04	L3	90.6	84.8	21.0	0.9	M	46	ND	ND	26.4	1.02E+05	20.27	31.76	27.50	26.00	27.36	29.34	23.02	328.81	100.86	22.78	82.64	150.82	NA	NA	NA	NA	360	355	68	291	5.3	591	6.8	79.1	0.010676157	0.001779359	16	15.1	0.9	1.1	2.6	15.7
59	10/28/2017	8	IHNV	B-04	L1	130.9	123.2	22.9	1.0	M	40	ND	ND	35.6	3.69E+02	20.75	32.19	27.91	25.68	27.79	33.09	25.32	346.11	167.95	24.68	16.84	179.58	NA	NA	NA	NA	295	295	64	231	4.6	1075	9.3	78.2	0.003558719	0	15	14.0	1.0	1.1	2.4	14.1
60	10/28/2017	8	IHNV	B-04	R4	105.1	99.5	22.0	0.9	F	50	ND	ND	34.9	5.95E+02	20.38	31.98	27.44	27.08	27.27	30.82	24.66	367.92	59.38	25.41	41.95	150.91	NA	NA	NA	NA	350	350	62	288	5.6	580	7.3	78.0	0.005309735	0	14.5	14.2	0.3	1.0	0.2	14.4
61	10/28/2017	8	IHNV	B-04	R3	128.4	121.6	23.3	1.0	M	46	ND	ND	36.2	2.67E+02	20.53	32.04	28.36	28.41	27.39	30.07	22.79	215.20	30.41	26.63	67.53	90.75	NA	NA	NA	NA	334	334	59	275	5.7	781	8.8	84.8	0.005309735	0	14.9	13.9	1.0	1.1	2.0	14.6
62	10/28/2017	8	IHNV	B-04	R1	129.8	119.2	23.5	0.9	M	54	ND	ND	No Ct	NP	20.38	33.07	29.49	28.02	27.99	31.50	10.13	89.08	35.05	17.13	30.40	47.09	NA	NA	NA	NA	332	332	63	269	5.3	576	5.4	78.9	0.003539823	0.001769912	15.1	12.7	2.4	1.2	7.8	13.5
63	10/28/2017	8	IHNV	B-04	L4	108.5	100.6	21.5	1.0	M	45	ND	ND	No Ct	NP	16.75	29.71	24.47	24.05	23.39	28.31	10.33	243.77	27.45	19.48	12.77	96.90	NA	NA	NA	NA	319	263	51	268	6.3	634	5.9	57.4	0.003558719	0	13.3	12.8	0.5	1.0	0.5	14.3
64	10/28/2017	8	IHNV	B-04	R2	111.9	105.3	22.4	0.9	M	45	ND	ND	37.4	1.41E+02	20.98	31.98	30.10	28.09	28.39	31.79	30.81	87.33	49.78	20.53	41.31	52.55	NA	NA	NA	NA	290	290	51	239	5.7	712	8.0	60.4	0.005309735	0	11.5	10.7	0.8	1.1	2.9	12.5
65	2017-03-11	29	Vehicle control	C-03	NA	NA	77.8	19.7	1.0	M	49	ND	ND	ND	ND	18.10	28.26	26.83	27.81	25.63	29.81	106.02	14.31	9.08	10.41	11.04	11.27	1.348	93.5	29.8	7.700	NA	NA	NA	NA	NA	NA	NA	NA	NA	NA	NA	NA	NA	NA	NA	NA
66	2017-03-11	29	Vehicle control	C-03	NA	NA	64.1	17.0	1.3	M	18	ND	ND	ND	ND	15.66	27.52	25.06	28.11	24.74	28.66	35.80	8.85	1.49	3.41	4.25	4.59	0.457	97.7	22.4	7.851	NA	NA	NA	NA	NA	NA	NA	NA	NA	NA	NA	NA	NA	NA	NA	NA
67	2017-03-11	29	Vehicle control	C-03	NA	NA	154.0	23.6	1.2	M	53	ND	ND	ND	ND	15.68	28.07	24.84	27.77	24.77	29.41	24.43	10.20	1.87	3.37	2.87	5.15	1.277	95.6	22.8	7.631	NA	NA	NA	NA	NA	NA	NA	NA	NA	NA	NA	NA	NA	NA	NA	NA
68	2017-03-11	29	Vehicle control	C-03	NA	NA	99.8	21.5	1.0	F	58	ND	ND	ND	ND	17.30	28.38	26.39	28.80	25.88	30.25	57.08	11.13	2.99	5.32	5.36	6.48	1.461	95.2	28.8	7.722	NA	NA	NA	NA	NA	NA	NA	NA	NA	NA	NA	NA	NA	NA	NA	NA
69	2017-03-11	29	Vehicle control	C-06	NA	NA	121.7	21.8	1.2	F	53	ND	ND	ND	ND	19.03	30.30	28.26	30.78	28.11	31.45	47.52	10.64	3.73	4.73	7.91	6.37	1.223	97.4	15.7	7.865	NA	NA	NA	NA	NA	NA	NA	NA	NA	NA	NA	NA	NA	NA	NA	NA
70	2017-03-11	29	Vehicle control	C-06	NA	NA	120.1	22.4	1.1	M	50	ND	ND	ND	ND	18.22	29.56	26.23	28.26	26.73	30.22	46.33	22.85	7.65	6.10	9.55	12.20	1.195	93.5	32.6	7.673	NA	NA	NA	NA	NA	NA	NA	NA	NA	NA	NA	NA	NA	NA	NA	NA
71	2017-03-11	29	Vehicle control	C-06	NA	NA	103.9	21.1	1.1	F	46	ND	ND	ND	ND	18.57	29.63	27.08	30.72	26.78	31.21	57.04	16.84	2.45	4.47	6.99	7.92	1.415	96.5	26.6	7.899	NA	NA	NA	NA	NA	NA	NA	NA	NA	NA	NA	NA	NA	NA	NA	NA
72	2017-03-11	29	Vehicle control	C-06	NA	NA	124.6	22.3	1.1	M	NA	ND	ND	ND	ND	19.91	29.87	27.79	29.84	26.94	32.13	115.67	25.88	9.81	17.84	9.93	17.84	1.341	95.7	30.0	7.717	NA	NA	NA	NA	NA	NA	NA	NA	NA	NA	NA	NA	NA	NA	NA	NA
73	2017-03-11	29	Vehicle control	C-06	R2	111.4	105.1	22.0	1.0	M	42	ND	ND	ND	ND	30.87	NP	38.26	NP	NP	NP	NP	NP	NP	NP	NP		NA	NA	NA	NA	255	243	66	190	3.9	803	12.3	75.7	0.02003643	0	16.9	15.7	1.2	1.1	4.0	15.5
74	2017-03-11	29	Vehicle control	C-03	L2	105.8	99.4	21.5	1.0	M	44	ND	ND	ND	ND	13.56	28.46	24.89	26.16	23.86	25.64	4.03	1.80	1.16	1.36	5.84	1.44	NA	NA	NA	NA	293	282	75	218	3.9	712	10.2	90.2	0.078754579	0.023809524	16.2	14.4	1.8	1.1	8.5	15.0
75	2017-03-11	29	Vehicle control	C-03	L4	105.4	99.1	21.0	1.1	F	40	ND	ND	ND	ND	14.44	28.80	25.66	26.41	24.05	26.17	5.67	1.86	1.61	2.23	8.14	1.90	NA	NA	NA	NA	298	268	75	223	4.0	456	7.4	91.7	0.023809524	0.007326007	17.6	14.9	2.7	1.2	10.3	15.5
76	2017-03-11	29	Vehicle control	C-06	R4	92.2	86.5	21.4	0.9	M	44	ND	ND	ND	ND	12.83	29.00	22.84	24.39	22.95	25.50	1.59	5.05	1.96	1.43	3.80	2.82	NA	NA	NA	NA	282	257	73	209	3.8	790	8.0	83.5	0.018214936	0	15.6	15.0	0.6	1.0	2.6	14.9
77	2017-03-11	29	Vehicle control	C-06	R3	97.2	91.2	20.9	1.0	M	41	ND	ND	ND	ND	14.05	28.51	23.49	25.09	23.61	26.52	5.41	7.17	2.84	2.23	5.21	4.08	NA	NA	NA	NA	274	274	69	205	4.0	954	13.1	80.0	0.012750455	0.001821494	16.3	14.3	2.0	1.1	6.8	14.7
78	2017-03-11	29	Vehicle control	C-06	R1	102.3	108.2	22.0	1.0	F	44	ND	ND	ND	ND	13.34	28.67	25.22	25.42	23.86	26.06	2.93	1.23	1.44	1.18	4.05	1.28	NA	NA	NA	NA	337	217	71	266	4.7	1123	12.4	86.8	0.029143898	0.003642987	16.4	12.8	3.6	1.3	9.6	13.8
79	2017-03-11	29	Vehicle control	C-03	L3	111.1	104.2	21.4	1.1	M	45	ND	ND	ND	ND	14.81	29.62	26.03	27.11	24.55	27.02	3.74	1.82	1.32	2.13	6.70	1.76	NA	NA	NA	NA	271	271	61	210	4.4	1245	14.2	74.3	0.010989011	0.001831502	13.5	11.3	2.2	1.2	9.1	11.6
80	2017-03-11	29	Vehicle control	C-03	L1	89	NA	20.6	NA	NA	NA	NA	NA	NA	NA	NA	NA	NA	NA	NA	NA	NA	NA	NA	NA	NA		NA	NA	NA	NA	NA	NA	NA	NA	NA	NA	NA	NA	NA	NA	NA	NA	NA	NA	NA	NA
81	2017-08-11	29	PRV	C-05	NA	NA	130.8	23.2	1.0	M	47	20.0	4.37E+06	ND	ND	14.40	27.54	21.64	22.89	22.39	26.86	15.01	36.44	14.99	5.86	5.51	19.10	1.156	92.6	33.6	7.785	NA	NA	NA	NA	NA	NA	NA	NA	NA	NA	NA	NA	NA	NA	NA	NA
82	2017-08-11	29	PRV	C-05	NA	NA	108.3	21.1	1.2	M	47	14.1	1.94E+08	ND	ND	13.86	27.06	19.71	19.94	20.77	26.19	15.37	106.67	69.84	10.72	5.37	62.41	1.236	94.9	27.9	7.771	NA	NA	NA	NA	NA	NA	NA	NA	NA	NA	NA	NA	NA	NA	NA	NA
83	2017-08-11	29	PRV	C-05	NA	NA	116.3	22.5	1.0	M	42	16.6	3.75E+07	ND	ND	13.70	25.84	17.79	19.00	19.99	27.29	36.45	401.66	117.60	15.37	2.71	178.21	1.109	96.1	24.4	7.883	NA	NA	NA	NA	NA	NA	NA	NA	NA	NA	NA	NA	NA	NA	NA	NA
84	2017-08-11	29	PRV	C-05	NA	NA	101.9	21.1	1.1	F	47	No Ct	NP	ND	ND	16.37	28.04	20.89	21.77	21.79	29.08	36.38	246.61	64.22	32.52	6.63	114.45	1.320	95.0	24.1	7.802	NA	NA	NA	NA	NA	NA	NA	NA	NA	NA	NA	NA	NA	NA	NA	NA
85	2017-08-11	29	PRV	C-04	NA	NA	90.2	20.0	1.1	F	35	17.4	2.31E+07	ND	ND	14.87	28.52	21.26	22.87	22.71	27.79	6.31	67.07	30.95	6.69	4.66	34.90	1.017	95.3	25.2	7.926	NA	NA	NA	NA	NA	NA	NA	NA	NA	NA	NA	NA	NA	NA	NA	NA
86	2017-08-11	29	PRV	C-04	NA	NA	124.7	23.1	1.0	M	55	21.3	2.01E+06	ND	ND	16.45	29.78	24.62	26.72	24.83	28.83	19.84	16.00	31.40	5.78	7.99	17.73	1.434	92.6	32.5	7.669	NA	NA	NA	NA	NA	NA	NA	NA	NA	NA	NA	NA	NA	NA	NA	NA
87	2017-08-11	29	PRV	C-04	NA	NA	98.1	21.1	1.0	M	36	15.2	9.32E+07	ND	ND	17.36	28.41	20.96	23.29	23.27	31.56	35.94	463.14	35.67	26.42	3.54	175.08	1.010	96.8	23.8	7.744	NA	NA	NA	NA	NA	NA	NA	NA	NA	NA	NA	NA	NA	NA	NA	NA
88	2017-08-11	29	PRV	C-04	NA	NA	103.8	21.0	1.1	F	48	22.5	9.10E+05	ND	ND	16.49	29.91	23.91	25.60	24.26	28.93	10.52	28.02	39.15	8.13	7.89	25.10	1.355	94.2	29.6	7.563	NA	NA	NA	NA	NA	NA	NA	NA	NA	NA	NA	NA	NA	NA	NA	NA
89	2017-08-11	29	PRV	C-05	R1	129.5	122.8	23.1	1.0	M	44	19.7	5.57E+06	ND	ND	17.33	29.76	25.37	26.93	25.19	29.38	17.18	16.76	14.71	8.19	10.92	13.22	NA	NA	NA	NA	334	268	62	273	5.4	1438	16.8	81.1	0.021052632	0.005263158	15.7	15.3	0.4	1.0	1.3	16.5
90	2017-08-11	29	PRV	C-05	R3	111.7	108.4	22.0	1.0	F	36	18.1	1.54E+07	ND	ND	15.95	29.95	21.90	25.18	23.35	27.52	18.20	86.78	5.18	9.51	11.20	33.82	NA	NA	NA	NA	297	297	69	228	4.3	1224	16.3	83.3	0.033333333	0.005263158	15.7	14.6	1.1	1.1	6.3	14.6
91	2017-08-11	29	PRV	C-05	R4	115.2	110.0	21.9	1.0	M	40	15.5	7.60E+07	ND	ND	15.04	28.28	20.72	21.61	21.64	26.85	11.11	112.30	29.84	14.26	8.51	52.13	NA	NA	NA	NA	292	249	59	233	4.9	1248	19.1	70.6	0.00877193	0	16.2	15.2	1.0	1.1	2.9	16.2
92	2017-08-11	29	PRV	C-04	L2	111.5	104.2	22.1	1.0	M	41	15.0	1.06E+08	ND	ND	14.71	28.81	20.01	21.09	21.47	26.18	17.53	152.39	46.54	12.62	9.74	70.52	NA	NA	NA	NA	253	247	72	181	3.5	1061	16.4	92.4	0.117957746	0.001760563	16	14.0	2.0	1.1	5.7	14.9
93	2017-08-11	29	PRV	C-04	L4	119.4	110.7	22.4	1.0	M	40	14.6	1.35E+08	ND	ND	12.95	27.00	19.25	19.31	20.04	25.66	4.04	80.66	32.14	8.87	3.79	40.55	NA	NA	NA	NA	296	254	59	237	5.0	894	9.9	70.0	0.014084507	0	16.1	15.9	0.2	1.0	4.3	15.9
94	2017-08-11	29	PRV	C-05	R2	92	84.6	19.7	1.1	F	41	18.0	1.60E+07	ND	ND	15.71	29.02	22.52	24.22	22.72	27.34	11.70	46.19	15.56	11.80	13.84	24.52	NA	NA	NA	NA	278	233	56	221	4.9	1090	13.3	65.2	0.007017544	0	15.7	14.9	0.8	1.1	0.8	17.2
95	2017-08-11	29	PRV	C-04	L1	111.5	104.2	22.0	1.0	F	40	23.2	5.95E+05	ND	ND	14.54	29.46	23.08	24.33	22.87	26.21	3.55	13.70	6.55	4.83	7.28	8.36	NA	NA	NA	NA	330	321	56	275	5.9	484	3.7	70.4	0.007042254	0	13.8	13.8	0.0	1.0	2.0	18.6
96	2017-08-11	29	PRV	C-04	L3	118.5	112.2	22.6	1.0	M	42	17.7	1.86E+07	ND	ND	16.16	30.46	22.47	25.03	23.71	27.83	4.88	65.83	12.79	9.25	6.43	29.29	NA	NA	NA	NA	288	260	61	227	4.7	817	7.8	78.7	0.028169014	0.003521127	13.8	13.0	0.8	1.1	1.1	13.5
97	13/11/2017	29	IHNV	C-02	NA	NA	134.6	22.8	1.1	M	44	ND	ND	37.4	1.25E+02	18.69	29.95	27.41	29.03	27.51	32.42	49.67	14.56	6.88	6.88	3.55	9.44	1.084	96.3	25.0	7.890	NA	NA	NA	NA	NA	NA	NA	NA	NA	NA	NA	NA	NA	NA	NA	NA
98	13/11/2017	29	IHNV	C-02	NA	NA	58.8	18.7	0.9	M	52	ND	ND	37.9	9.49E+01	17.14	28.89	23.92	25.69	26.02	32.52	37.51	48.85	16.02	3.12	1.74	22.66	1.230	96.0	28.1	7.883	NA	NA	NA	NA	NA	NA	NA	NA	NA	NA	NA	NA	NA	NA	NA	NA
99	13/11/2017	29	IHNV	C-02	NA	NA	78.2	20.0	1.0	M	45	ND	ND	33.3	1.54E+03	16.52	29.58	23.05	27.67	25.38	31.59	14.86	57.05	3.41	3.55	1.00	21.34	1.205	88.9	36.0	7.693	NA	NA	NA	NA	NA	NA	NA	NA	NA	NA	NA	NA	NA	NA	NA	NA
100	13/11/2017	29	IHNV	C-02	NA	NA	120.4	22.9	1.0	M	48	ND	ND	No Ct	NP	19.08	31.16	27.84	30.64	28.76	33.88	26.41	14.28	4.12	12.71	2.81	10.37	1.366	95.1	31.4	7.714	NA	NA	NA	NA	NA	NA	NA	NA	NA	NA	NA	NA	NA	NA	NA	NA
101	13/11/2017	29	IHNV	C-01	NA	NA	76.3	19.1	1.1	M	47	ND	ND	35.9	3.24E+02	19.02	31.35	25.79	27.87	28.57	34.21	24.10	51.87	16.15	2.98	1.81	23.66	1.173	96.8	22.7	7.857	NA	NA	NA	NA	NA	NA	NA	NA	NA	NA	NA	NA	NA	NA	NA	NA
102	13/11/2017	29	IHNV	C-01	NA	NA	110.4	21.1	1.2	M	54	ND	ND	No Ct	NP	20.53	33.31	29.54	31.70	30.64	NP	15.08	12.74	4.87	7.71	NP	8.44	1.318	98.4	22.8	7.848	NA	NA	NA	NA	NA	NA	NA	NA	NA	NA	NA	NA	NA	NA	NA	NA
103	13/11/2017	29	IHNV	C-01	NA	NA	97.4	20.2	1.2	F	47	ND	ND	No Ct	NP	18.69	30.72	28.90	31.02	29.17	33.12	27.80	5.62	2.16	1.89	2.38	3.22	1.223	97.7	26.6	7.935	NA	NA	NA	NA	NA	NA	NA	NA	NA	NA	NA	NA	NA	NA	NA	NA
104	13/11/2017	29	IHNV	C-01	NA	NA	69.6	19.5	0.9	M	47	ND	ND	36.9	1.71E+02	19.63	31.69	26.85	28.06	29.29	33.50	26.16	40.01	22.51	3.16	4.23	21.89	1.277	95.7	30.9	7.741	NA	NA	NA	NA	NA	NA	NA	NA	NA	NA	NA	NA	NA	NA	NA	NA
105	13/11/2017	29	IHNV	C-01	L1	117.1	108.0	22.1	1.0	F	33	ND	ND	No Ct	NP	19.86	31.59	29.33	30.20	29.71	31.32	25.50	5.03	5.90	3.11	16.07	4.68	NA	NA	NA	NA	249	240	66	183	3.8	1274	21.7	79.6	0.026642984	0.001776199	17.3	15.2	2.1	1.1	4.0	15.0
106	13/11/2017	29	IHNV	C-02	R1	126.9	121.4	23.0	1.0	F	43	ND	ND	No Ct	NP	19.85	31.26	29.00	29.06	29.41	31.35	33.19	6.24	14.53	3.68	21.74	8.15	NA	NA	NA	NA	394	249	64	330	6.1	846	13.0	78.8	0.015873016	0	15.7	14.8	0.9	1.1	2.0	14.4
107	13/11/2017	29	IHNV	C-02	R2	84	81.5	19.4	1.1	F	35	ND	ND	No Ct	NP	20.83	33.19	31.57	30.38	30.92	NP	15.80	1.79	11.71	3.23	NP	5.58	NA	NA	NA	NA	301	301	57	244	5.2	780	10.8	67.3	0.012345679	0.001763668	16.2	15.6	0.6	1.0	1.6	16.1
108	13/11/2017	29	IHNV	C-01	L2	116.5	114.3	21.9	1.1	M	44	ND	ND	No Ct	NP	20.73	32.94	31.59	31.05	30.62	32.31	15.04	1.66	6.08	3.29	37.85	3.68	NA	NA	NA	NA	317	280	68	249	4.7	758	10.1	79.0	0.017761989	0	16	13.6	2.4	1.2	7.2	14.4
109	13/11/2017	29	IHNV	C-01	L4	120	116.0	23.1	0.9	F	34	ND	ND	No Ct	NP	20.21	31.90	29.44	30.35	28.79	30.39	24.21	5.77	6.57	6.79	65.87	6.38	NA	NA	NA	NA	298	280	92	205	3.2	602	5.5	102.5	0.042628774	0.008880995	21.9	14.7	7.2	1.5	26.6	14.2
110	13/11/2017	29	IHNV	C-01	L3	102.5	96.8	21.0	1.0	M	39	ND	ND	No Ct	NP	18.60	32.13	28.39	NP	28.36	29.88	6.80	4.19	NP	2.92	13.31	3.56	NA	NA	NA	NA	286	286	62	224	4.6	599	13.5	70.0	0.005328597	0	16	14.0	2.0	1.1	3.3	14.4
111	13/11/2017	29	IHNV	C-02	R4	118.7	109.2	21.7	1.1	M	40	ND	ND	33.6	1.32E+03	20.99	32.35	28.84	27.55	28.63	30.45	32.48	15.36	74.61	13.00	107.27	34.32	NA	NA	NA	NA	296	273	70	226	4.2	1001	7.4	82.7	0.024691358	0	16.9	13.0	3.9	1.3	10.5	13.5
112	13/11/2017	29	IHNV	C-02	R3	123.7	118.6	22.2	1.1	F	37	ND	ND	37.0	1.78E+02	20.67	34.07	29.85	29.76	29.52	32.35	5.82	5.75	13.77	5.99	22.50	8.50	NA	NA	NA	NA	271	271	71	200	3.8	807	12.4	80.0	0.029982363	0.001763668	16.3	12.7	3.6	1.3	6.5	13.0
113	2017-12-08	64	Vehicle control	C-03	NA	NA	177.7	25.1	1.1	M	55	No Ct	NP	No Ct	NP	14.85	29.47	24.81	26.56	23.84	27.48	4.37	4.60	2.05	3.39	5.60	3.35	1.360	92.1	32.4	7.531	NA	NA	NA	NA	NA	NA	NA	NA	NA	NA	NA	NA	NA	NA	NA	NA
114	2017-12-08	64	Vehicle control	C-03	NA	NA	84.4	20.5	1.0	M	45	No Ct	NP	No Ct	NP	16.21	29.36	26.50	28.01	25.32	29.71	12.03	3.33	2.08	3.70	4.24	3.04	1.326	98.4	23.2	7.865	NA	NA	NA	NA	NA	NA	NA	NA	NA	NA	NA	NA	NA	NA	NA	NA
115	2017-12-08	64	Vehicle control	C-03	NA	NA	162.5	24.4	1.1	M	45	No Ct	NP	No Ct	NP	14.65	28.77	24.49	26.73	24.45	27.29	6.65	5.15	1.50	2.03	5.21	2.89	1.245	91.1	46.6	7.698	NA	NA	NA	NA	NA	NA	NA	NA	NA	NA	NA	NA	NA	NA	NA	NA
116	2017-12-08	64	Vehicle control	C-03	NA	NA	111.0	22.0	1.0	F	51	No Ct	NP	No Ct	NP	15.60	29.33	25.47	26.34	24.19	27.43	8.17	4.74	3.69	4.53	9.24	4.32	1.299	91.8	40.1	7.430	NA	NA	NA	NA	NA	NA	NA	NA	NA	NA	NA	NA	NA	NA	NA	NA
117	2017-12-08	64	Vehicle control	C-06	NA	NA	122.8	22.6	1.1	F	50	No Ct	NP	No Ct	NP	17.09	30.55	25.75	27.99	25.54	29.33	8.41	10.61	3.55	5.63	9.44	6.60	1.360	94.7	32.0	7.543	NA	NA	NA	NA	NA	NA	NA	NA	NA	NA	NA	NA	NA	NA	NA	NA
118	2017-12-08	64	Vehicle control	C-06	NA	NA	145.3	24.1	1.0	F	45	No Ct	NP	No Ct	NP	16.00	28.34	24.35	26.18	23.84	28.13	23.54	14.26	5.43	7.31	8.48	9.00	1.231	93.1	34.6	7.493	NA	NA	NA	NA	NA	NA	NA	NA	NA	NA	NA	NA	NA	NA	NA	NA
119	2017-12-08	64	Vehicle control	C-06	NA	NA	162.5	24.1	1.2	F	54	No Ct	NP	No Ct	NP	16.85	29.02	24.59	26.65	24.64	28.65	26.50	21.61	7.24	8.18	11.55	12.34	1.400	89.9	43.8	7.391	NA	NA	NA	NA	NA	NA	NA	NA	NA	NA	NA	NA	NA	NA	NA	NA
120	2017-12-08	64	Vehicle control	C-06	NA	NA	89.7	20.0	1.1	F	46	No Ct	NP	No Ct	NP	14.67	27.73	23.64	24.47	22.46	27.23	15.69	9.80	6.49	6.77	5.42	7.69	1.282	91.6	41.3	7.464	NA	NA	NA	NA	NA	NA	NA	NA	NA	NA	NA	NA	NA	NA	NA	NA
121	2017-12-08	64	Vehicle control	C-06	R2	121	117.8	22.3	1.1	M	41	No Ct	NP	No Ct	NP	16.11	30.49	24.68	28.20	24.60	27.60	4.55	12.05	1.64	5.03	12.07	6.24	NA	NA	NA	NA	259	248	62	197	4.2	917	12.8	74.5	0.028725314	0.003590664	16.2	15.0	1.2	1.1	2.5	15.3
122	2017-12-08	64	Vehicle control	C-03	L3	110.2	104.5	20.9	1.1	M	43	No Ct	NP	No Ct	NP	20.80	32.48	31.65	32.21	28.03	31.96	33.77	2.17	3.61	13.38	25.62	6.39	NA	NA	NA	NA	269	207	69	201	3.9	1129	14.9	100.2	0.168478261	0.019927536	18.5	15.4	3.1	1.2	9.1	15.7
123	2017-12-08	64	Vehicle control	C-06	R1	128.4	122.9	23.1	1.0	M	43	No Ct	NP	No Ct	NP	17.12	32.04	27.60	29.39	26.07	28.34	3.01	3.17	1.50	3.38	14.43	2.68	NA	NA	NA	NA	317	282	65	251	4.9	826	9.5	83.1	0.034111311	0.005385996	15.7	14.0	1.7	1.1	5.7	16.0
124	2017-12-08	64	Vehicle control	C-03	L2	119.4	102.3	22.5	0.9	M	37	No Ct	NP	No Ct	NP	16.70	30.43	27.36	28.15	25.62	27.46	7.80	2.83	2.35	3.31	17.82	2.83	NA	NA	NA	NA	327	225	77	250	4.2	525	7.5	86.3	0.001811594	0	20	14.0	6.0	1.4	23.3	20.1
125	2017-12-08	64	Vehicle control	C-06	R3	109.8	104.5	20.6	1.2	M	38	No Ct	NP	No Ct	NP	15.90	29.19	25.30	26.86	24.56	27.34	11.20	7.24	2.88	3.63	10.87	4.58	NA	NA	NA	NA	276	276	66	211	4.2	791	8.1	78.3	0.041292639	0.003590664	15.3	14.5	0.8	1.1	3.0	14.5
126	2017-12-08	64	Vehicle control	C-03	L1	111.5	109.8	22.0	1.0	M	37	No Ct	NP	No Ct	NP	17.33	30.76	25.62	27.01	25.49	28.26	9.26	15.63	7.13	5.51	17.79	9.42	NA	NA	NA	NA	293	219	81	212	3.6	967	10.2	93.4	0.038043478	0.003623188	18.9	13.8	5.1	1.4	21.4	14.0
127	2017-12-08	64	Vehicle control	C-03	L4	99.2	92.3	20.5	1.1	F	37	No Ct	NP	No Ct	NP	16.50	29.73	25.27	27.22	24.95	28.50	11.33	11.28	3.61	4.44	8.65	6.44	NA	NA	NA	NA	342	233	74	268	4.6	714	7.3	86.9	0.018115942	0.003623188	17.5	14.3	3.2	1.2	7.2	14.0
128	2017-12-08	64	Vehicle control	C-06	R4	105.9	97.1	21.5	1.0	M	47	No Ct	NP	No Ct	NP	13.93	29.13	24.58	25.93	23.69	26.64	3.02	3.17	1.29	1.55	4.16	2.00	NA	NA	NA	NA	248	248	63	185	3.9	876	11.7	76.9	0.037701975	0.001795332	13.8	12.1	1.7	1.1	4.3	11.9
129	2017-12-13	64	PRV	C-05	NA	NA	134.8	23.1	1.1	F	40	18.2	1.47E+07	No Ct	NP	17.81	29.57	26.08	26.74	25.44	30.14	31.78	15.52	11.62	7.91	9.12	11.68	0.934	92.9	32.4	7.723	NA	NA	NA	NA	NA	NA	NA	NA	NA	NA	NA	NA	NA	NA	NA	NA
130	2017-12-13	64	PRV	C-05	NA	NA	130.7	22.9	1.1	M	53	16.8	3.42E+07	No Ct	NP	16.32	29.09	24.61	25.67	24.36	29.97	16.24	16.03	7.83	5.38	3.45	9.74	1.191	85.5	57.9	7.306	NA	NA	NA	NA	NA	NA	NA	NA	NA	NA	NA	NA	NA	NA	NA	NA
131	2017-12-13	64	PRV	C-05	NA	NA	179.0	25.6	1.1	M	49	16.4	4.32E+07	No Ct	NP	16.98	29.99	25.17	26.44	24.88	29.66	12.98	16.65	8.04	6.18	6.23	10.29	1.264	90.7	38.8	7.521	NA	NA	NA	NA	NA	NA	NA	NA	NA	NA	NA	NA	NA	NA	NA	NA
132	2017-12-13	64	PRV	C-05	NA	NA	80.3	21.0	0.9	M	46	16.7	3.69E+07	No Ct	NP	17.49	30.27	26.06	26.41	25.37	28.99	16.27	12.69	11.30	5.61	13.18	9.87	1.049	93.4	29.3	7.461	NA	NA	NA	NA	NA	NA	NA	NA	NA	NA	NA	NA	NA	NA	NA	NA
133	2017-12-13	64	PRV	C-04	NA	NA	111.2	21.9	1.1	M	51	23.7	4.15E+05	No Ct	NP	16.66	29.84	25.74	26.55	25.51	28.69	12.46	8.94	5.85	6.42	8.64	7.07	1.360	92.6	35.6	7.562	NA	NA	NA	NA	NA	NA	NA	NA	NA	NA	NA	NA	NA	NA	NA	NA
134	2017-12-13	64	PRV	C-04	NA	NA	115.0	22.5	1.0	F	46	18.3	1.37E+07	No Ct	NP	15.94	29.92	23.87	24.46	23.98	28.31	6.82	21.09	12.42	6.67	6.49	13.40	1.303	93.4	36.2	7.644	NA	NA	NA	NA	NA	NA	NA	NA	NA	NA	NA	NA	NA	NA	NA	NA
135	2017-12-13	64	PRV	C-04	NA	NA	134.7	23.5	1.0	F	44	18.8	9.62E+06	No Ct	NP	15.06	28.28	23.26	24.84	23.35	27.82	12.56	17.97	5.38	4.90	4.69	9.42	1.231	94.4	35.3	7.646	NA	NA	NA	NA	NA	NA	NA	NA	NA	NA	NA	NA	NA	NA	NA	NA
136	2017-12-13	64	PRV	C-04	NA	NA	134.6	22.9	1.1	M	46	16.6	3.95E+07	No Ct	NP	14.44	27.65	23.21	22.68	22.73	26.66	13.01	11.95	12.41	2.38	5.78	8.91	1.436	91.9	39.2	7.404	NA	NA	NA	NA	NA	NA	NA	NA	NA	NA	NA	NA	NA	NA	NA	NA
137	2017-12-13	64	PRV	C-04	L2	119.1	111.7	23.5	0.9	F	39	25.6	4.53E+05	No Ct	NP	17.12	31.32	28.23	28.59	25.20	28.73	6.60	2.02	2.41	6.23	11.63	3.55	NA	NA	NA	NA	258	258	61	197	4.2	659	11.2	71.3	0.032142857	0.003571429	16.1	14.7	1.4	1.1	1.9	15.0
138	2017-12-13	64	PRV	C-04	L1	123.5	113.8	22.7	1.0	M	42	25.2	6.03E+05	No Ct	NP	15.85	30.89	25.01	27.55	24.77	27.67	3.72	8.65	1.90	1.92	8.72	4.15	NA	NA	NA	NA	242	239	73	169	3.3	895	12.3	87.3	0.057142857	0	16.6	14.2	2.4	1.2	6.9	14.8
139	2017-12-13	64	PRV	C-05	R3	95.9	89.8	20.7	1.0	M	35	30.3	2.29E+04	No Ct	NP	18.19	31.94	27.49	30.56	27.05	29.42	6.99	7.20	1.66	5.08	16.63	4.65	NA	NA	NA	NA	339	210	60	279	5.7	870	8.6	70.4	0.003546099	0	16.2	15.2	1.0	1.1	2.1	15.0
140	2017-12-13	64	PRV	C-04	L4	134.5	126.6	23.4	1.0	M	35	19.0	3.32E+07	No Ct	NP	18.42	31.75	27.49	31.30	26.24	30.21	9.30	8.50	1.59	13.09	12.80	7.73	NA	NA	NA	NA	295	247	59	236	5.0	1166	20.1	72.9	0.019642857	0.001785714	17.4	15.1	2.3	1.1	5.6	15.7
141	2017-12-13	64	PRV	C-05	R1	111.2	109.8	22.1	1.0	M	44	29.8	3.05E+04	No Ct	NP	17.73	30.29	24.96	27.80	24.72	28.72	18.49	32.93	5.97	5.70	17.90	14.87	NA	NA	NA	NA	255	253	69	186	3.7	1133	14.5	76.6	0.014184397	0.003546099	16.3	14.5	1.8	1.1	3.6	14.5
142	2017-12-13	64	PRV	C-05	R2	113.4	106.9	21.6	1.1	M	39	31.0	1.40E+04	No Ct	NP	14.99	30.22	24.70	25.92	24.25	26.80	2.74	5.99	2.68	2.29	7.81	3.65	NA	NA	NA	NA	306	249	59	247	5.2	1034	11.4	71.0	0.012411348	0	16.1	13.0	3.1	1.2	7.9	15.4
143	2017-12-13	64	PRV	C-04	L3	110.3	104.6	21.1	1.1	M	41	No Ct	NP	No Ct	NP	17.46	31.39	26.70	28.36	26.72	29.45	6.26	7.78	3.57	3.04	10.03	4.80	NA	NA	NA	NA	218	218	49	169	4.5	1189	21.1	57.6	0.014285714	0.001785714	14.3	13.5	0.8	1.1	0.5	16.3
144	2017-12-13	64	PRV	C-05	R4	135.5	128.1	22.8	1.1	F	39	19.9	1.85E+07	No Ct	NP	21.66	34.58	30.04	31.59	29.02	31.80	12.23	12.55	118.17	13.39	51.40	48.04	NA	NA	NA	NA	263	256	62	202	4.3	1153	18.0	75.3	0.017730496	0.003546099	16.7	14.2	2.5	1.2	3.9	13.7
145	2017-12-18	64	IHNV	C-02	NA	NA	130.2	22.4	1.2	F	50	No Ct	NP	No Ct	NP	15.53	29.03	25.63	26.36	24.19	28.53	9.85	4.42	3.27	3.46	4.58	3.72	1.086	90.0	41.9	7.408	NA	NA	NA	NA	NA	NA	NA	NA	NA	NA	NA	NA	NA	NA	NA	NA
146	2017-12-18	64	IHNV	C-02	NA	NA	167.2	24.7	1.1	M	49	No Ct	NP	No Ct	NP	15.54	29.84	25.37	25.97	24.82	28.66	5.39	5.40	3.18	2.44	4.07	3.67	1.099	91.1	38.6	7.359	NA	NA	NA	NA	NA	NA	NA	NA	NA	NA	NA	NA	NA	NA	NA	NA
147	2017-12-18	64	IHNV	C-02	NA	NA	184.4	25.2	1.2	F	50	No Ct	NP	No Ct	NP	16.39	30.70	26.33	27.05	25.03	28.58	5.95	4.87	4.11	3.79	7.81	4.26	1.355	85.1	58.3	7.482	NA	NA	NA	NA	NA	NA	NA	NA	NA	NA	NA	NA	NA	NA	NA	NA
148	2017-12-18	64	IHNV	C-02	NA	NA	124.6	22.4	1.1	F	48	No Ct	NP	No Ct	NP	15.96	30.65	25.65	26.68	24.20	28.28	3.98	5.87	13.18	4.57	6.88	7.87	1.214	91.2	38.9	7.354	NA	NA	NA	NA	NA	NA	NA	NA	NA	NA	NA	NA	NA	NA	NA	NA
149	2017-12-18	64	IHNV	C-01	NA	NA	137.4	23.0	1.1	F	42	No Ct	NP	No Ct	NP	15.04	28.50	24.25	23.80	23.54	27.70	10.58	8.61	6.24	3.70	4.93	6.18	1.108	94.2	27.5	7.568	NA	NA	NA	NA	NA	NA	NA	NA	NA	NA	NA	NA	NA	NA	NA	NA
150	2017-12-18	64	IHNV	C-01	NA	NA	68.4	18.3	1.1	M	45	No Ct	NP	No Ct	NP	15.87	29.15	23.69	24.92	23.98	28.31	11.92	22.83	5.21	4.95	6.20	11.00	1.169	97.2	27.6	7.794	NA	NA	NA	NA	NA	NA	NA	NA	NA	NA	NA	NA	NA	NA	NA	NA
151	2017-12-18	64	IHNV	C-01	NA	NA	219.2	27.2	1.1	F	46	No Ct	NP	No Ct	NP	17.79	30.89	27.94	28.18	25.80	29.28	13.01	4.06	4.83	6.33	13.61	5.07	1.158	90.9	38.5	7.335	NA	NA	NA	NA	NA	NA	NA	NA	NA	NA	NA	NA	NA	NA	NA	NA
152	2017-12-18	64	IHNV	C-01	NA	NA	191.3	25.6	1.1	NA	53	No Ct	NP	No Ct	NP	16.79	30.13	26.00	26.14	25.06	28.83	10.40	8.09	8.27	4.99	8.81	7.12	1.500	92.2	32.9	7.176	NA	NA	NA	NA	NA	NA	NA	NA	NA	NA	NA	NA	NA	NA	NA	NA
153	2017-12-18	64	IHNV	C-02	L1	98.3	91.9	20.0	1.1	F	34	No Ct	NP	No Ct	NP	19.03	32.62	29.67	30.16	27.70	28.78	11.00	2.67	3.86	4.77	43.97	3.77	NA	NA	NA	NA	249	236	65	184	3.8	1240	22.2	78.6	0.019607843	0.003565062	20.6	18.5	2.1	1.1	5.9	20.6
154	2017-12-18	64	IHNV	C-01	R3	115.5	105.9	22.0	1.0	F	38	No Ct	NP	No Ct	NP	17.37	32.01	28.37	28.82	26.43	28.73	4.27	2.19	2.94	3.42	14.41	2.85	NA	NA	NA	NA	315	263	73	242	4.3	929	12.6	84.5	0.019503546	0.003546099	17.2	15.4	1.8	1.1	2.4	18.3
155	2017-12-18	64	IHNV	C-02	L3	102.6	93.1	20.9	1.0	F	32	No Ct	NP	No Ct	NP	16.74	32.81	27.26	28.98	25.65	28.25	1.58	3.15	1.48	3.32	11.94	2.65	NA	NA	NA	NA	294	294	54	240	5.4	1143	18.0	64.3	0.007130125	0	17	14.7	2.3	1.2	3.4	16.2
156	2017-12-18	64	IHNV	C-02	L2	118.6	104.3	21.6	1.0	F	39	No Ct	NP	No Ct	NP	16.42	32.03	27.47	28.12	26.20	28.84	1.89	2.16	1.97	1.93	7.04	2.02	NA	NA	NA	NA	287	238	62	226	4.7	768	9.2	77.7	0.055258467	0.003565062	15.2	13.9	1.3	1.1	3.6	15.6
157	2017-12-18	64	IHNV	C-02	L4	134.8	123.7	23.1	1.0	M	34	No Ct	NP	No Ct	NP	19.31	32.50	29.48	31.83	27.65	29.79	9.82	3.69	1.74	5.98	30.90	3.80	NA	NA	NA	NA	318	318	61	257	5.2	1199	13.6	89.7	0.11641791	0.007462687	16.2	14.3	1.9	1.1	2.9	14.2
158	2017-12-18	64	IHNV	C-01	R2	113.9	102.8	21.9	1.0	M	36	No Ct	NP	No Ct	NP	18.35	31.25	27.38	30.15	26.28	29.42	12.80	8.73	2.29	6.95	18.52	5.99	NA	NA	NA	NA	333	293	61	272	5.4	1131	12.5	76.5	0.015957447	0.00177305	15.5	14.7	0.8	1.1	0.8	14.0
159	2017-12-18	64	IHNV	C-01	R4	126.6	114.6	21.7	1.1	M	37	No Ct	NP	No Ct	NP	16.12	30.90	26.34	27.62	25.34	27.45	3.68	3.99	2.16	2.61	11.92	2.92	NA	NA	NA	NA	244	233	45	199	5.4	613	8.0	54.0	0.015957447	0	16.7	17.3	-0.6	1.0	0.1	15.8
160	2017-12-18	64	IHNV	C-01	R1	121.1	108.3	22.2	1.0	F	37	No Ct	NP	No Ct	NP	15.76	29.93	26.96	27.83	24.79	27.52	5.82	1.98	1.53	2.82	8.90	2.11	NA	NA	NA	NA	262	248	61	201	4.3	487	4.7	74.9	0.012411348	0	17.1	14.1	3.0	1.2	4.8	14.0
