# Supplementary material for: Assessing the role of Piscine orthoreovirus in disease and the associated risk for wild Pacific salmon
Source: BMC Biol. 2023 May 19;21:114. doi: 10.1186/s12915-023-01548-8 (PMC10199614; doi:10.1186/s12915-023-01548-8)
Supplement: Supplementary file 2 — Additional file 2. Contains the reproducible code and data files required to run the code. [file 12915_2023_1548_MOESM2_ESM.zip › Code/Polinski_plots_for_paper_Jan2021.R]

library(ggplot2)
library(tidyr)
library(dplyr)
library(binom)
library(tibble)
library(data.table)
library(scales)
library(ggpubr)
library(ggbreak)
library(multcomp)
library(patchwork)
library(rstatix)
library(dplyr)
library(asbio)
library(gridExtra)
library(pwr)
library(ggrepel)
library(ggnewscale)
##### Data cleaning and preparation#####
#Firstly, the csv file is uploaded, and named 'd'.
setwd("/Users/gidmord/Dropbox/Post-doc/Polinski2021/")
d <- read.csv("Polinski_data.csv", stringsAsFactors=FALSE)

#The original file uses the abbreviation ND (not done), to indicate where no data was collected. These are changed to 'NA' for this analysis.
d[d == "ND"] <- "NA"

#The data file uses the abbreviation 'No Ct' to describe samples with negative detections. For plotting purposes, these are changed to the arbitrary value of 45.
d[d == "No Ct"] <- "45"

#Similarly, the abbreiation uses the abbreviation 'NP', which is defined as 'non-determinable (e.g., analysis error)' in the file. For the purposes of the copy number calculations, we have chnged these to 0's. We note that this might not be applicable to the host gene expression data, which we don't analyse.
d[d == "NP"] <- "0"

#For the analysis, we also need to change some columns to either categorical or nomeric variables.
d$Time <- as.factor(d$Time)
d$Treatment<- factor(d$Treatment, levels = c("IHNV", "PRV", "Vehicle control"))
d$Blood.PRV.Copies.ug <- as.numeric(d$Blood.PRV.Copies.ug)
d$Blood.PRV.mean.Ct <- as.numeric(d$Blood.PRV.mean.Ct)
d$Kidney.IHNV.mean.Ct <- as.numeric(d$Kidney.IHNV.mean.Ct)
d$Kidney.IHNV.Copies.ug <- as.numeric(d$Kidney.IHNV.Copies.ug)

#designate a column to represent infection status

d$infection_status<-NA

infected<-c(which(d$Blood.PRV.Copies.ug>0 & d$Treatment=="PRV"),which(d$Kidney.IHNV.Copies.ug>0 & d$Treatment=="IHNV"))

uninfected<-c(which(d$Blood.PRV.Copies.ug==0 & d$Treatment=="PRV"),which(d$Kidney.IHNV.Copies.ug==0 & d$Treatment=="IHNV"))

d$infection_status[infected]<-"infected"
d$infection_status[uninfected]<-"uninfected"


# log transform some variables as done by authors
d$l_TO.5<-log(d$T0.5MO2max + 0.001); d$l_TO.8<-log(d$T0.8MO2max + 0.001); d$l_AOD<-log(d$AOD + 0.001)
# arcsine transform hematocrit (as per fig 1 legend)
d$arc_hct<-asin((d$Hemat/100))

#IRAP vs non-IRAP
#Polinski et al. measured hematocrit values for all fish but analysed them in two groups (IRAP and non-IRAP). 
# create IRAP and non-IRAP condition and hematocrit
d$iRAPk<-ifelse(!is.na(d$Resp),d$Condition,NA)
d$niRAPk<-ifelse(is.na(d$Resp),d$Condition,NA)
d$iRAPHct<-ifelse(!is.na(d$Resp),d$arc_hct,NA)
d$niRAPHct<-ifelse(is.na(d$Resp),d$arc_hct,NA)


###Although one of the aims of the manuscript is to determine the energetic costs of resistance, we posulate that including uninfected fish enables the possibility that physiological cost of infection is missed by the study design, especially considering the small sample sizes used. We repeated the statistical analysis in Polinski et al. for all measures, but this time removing samples which were negative for either PRV or IHNV.
#We removed these fish and named the dataset 'd2': 

d2 <- d[!grepl("uninfected", d$infection_status),]

#write.csv(d2, file = "d2.csv")
#write.csv(d, file = "d.csv")


#Modify the time variables from days (8, 29, 94) to weeks (1, 4, 9)
d$Time <- factor(d$Time, levels = c("8", "29", "64"), labels = c("1", "4", "9"))
  
d2$Time <- factor(d2$Time, levels = c("8", "29", "64"), labels = c("1", "4", "9"))


###############FIGURE 1#############################################################################################################################################################

#Add 0 values to all Controls (since these were not tested for PRV, but we will assume that they were PRV negative)
d$Blood.PRV.Copies.ug[is.na(d$Blood.PRV.Copies.ug)]<-0

#Subset data per treatment
Contdat <- subset(d, Treatment %in% c("Vehicle control"))
PRVdat <- subset(d, Treatment %in% c("PRV"))
PRVdat2 <- subset(d2, Treatment %in% c("PRV"))
IHNVdat <- subset(d, Treatment %in% c("IHNV"))

#Mean and standard deviation calculations example
mean(Contdat$SMRq0.2, na.rm = TRUE)  
sd(Contdat$SMRq0.2, na.rm = TRUE)  
mean(Contdat$SMRq0.2, na.rm = TRUE)-sd(Contdat$SMRq0.2, na.rm = TRUE)  

#SMR correlation plot for figure 
e <- subset(d, Treatment %in% c("PRV"))
cor.test(x=e$Kidney.IHNV.Copies.ug, y=e$SMRq0.2, method = 'spearman',exact = FALSE)
p1 <- ggplot(subset(d, Treatment %in% c("PRV")), aes(y=SMRq0.2, x=Blood.PRV.Copies.ug))  +
  geom_point(alpha=.75, size=2, aes(shape=Time, colour=Time)) +
  scale_x_continuous(trans='log10', name="PRV Copy number",
                     labels = trans_format("log10", math_format(10^.x)),
                     limits=c(10,NA),
                     breaks=trans_breaks('log10', function(x) 10^x)) +
  scale_color_manual(values = c("#999999","#000000", "#E69F00")) +
  geom_hline(colour="black", aes(yintercept = mean(Contdat$SMRq0.2, na.rm = TRUE)))+ 
  geom_hline(colour="black", linetype="dashed", aes(yintercept = mean(Contdat$SMRq0.2, na.rm = TRUE)-sd(Contdat$SMRq0.2, na.rm = TRUE))) +
  geom_hline(colour="black", linetype="dashed", aes(yintercept = mean(Contdat$SMRq0.2, na.rm = TRUE)+sd(Contdat$SMRq0.2, na.rm = TRUE))) +
  theme(legend.key = element_rect(fill = "transparent"), plot.title = element_text(face = "bold"), legend.position="right", panel.border = element_blank(), panel.background = element_blank(),axis.line = element_line(colour = "black")) +
  ylab("SMR") +
  annotate("text",label="rho=0.05, p=0.80",x=1000, y=80) 


### SMR boxplot for figure panel

p2Tankeffect <- ggplot(subset(d, Treatment %in% c("PRV","Vehicle control", "IHNV")), aes(x=Treatment, y=SMRq0.2)) +
  geom_boxplot(alpha=0, outlier.shape = NA, aes(colour = Treatment))  + scale_colour_manual(values=c("#FA7D8B", "#4044FA", "#000000")) + 
  new_scale_color() +
  geom_point(position = position_jitterdodge(), aes(colour=Tank, shape=Time)) + 
  scale_shape_manual(values=c(1, 2, 0,3,4,5,6)) + scale_color_manual(values = c("#999999","#000000", "#E69F00", "#56B4E9", "#009E73", "#0072B2", "#D55E00", "#CC79A7")) +
  #theme(legend.position = "none") +
  #annotate("text", x = 'PRV',  y = 93, label = "*", size=5) +
  #annotate("text", x = 'PRV',  y = 92, label = "p=0.0125", size=3) +
  theme(legend.key = element_rect(fill = "transparent"),plot.title = element_text(face = "bold"), panel.border = element_blank(), panel.background = element_blank(),axis.line = element_line(colour = "black")) +
  ylim(40,95)

p2 <- ggplot(subset(d, Treatment %in% c("PRV","Vehicle control", "IHNV")), aes(x=Treatment, y=SMRq0.2)) +
  geom_boxplot(alpha=0, outlier.shape = NA, aes(colour = Treatment))  + scale_colour_manual(values=c("#FA7D8B", "#4044FA", "#000000")) + 
  new_scale_color() +
  geom_point(position = position_jitterdodge(), aes(colour=Time, shape=Time)) + 
  scale_shape_manual(values=c(1, 2, 0,3,4,5,6)) + scale_color_manual(values = c("#999999","#000000", "#E69F00", "#56B4E9", "#009E73", "#0072B2", "#D55E00", "#CC79A7")) +
  #theme(legend.position = "none") +
  #annotate("text", x = 'PRV',  y = 93, label = "*", size=5) +
  #annotate("text", x = 'PRV',  y = 92, label = "p=0.0125", size=3) +
  theme(legend.key = element_rect(fill = "transparent"),plot.title = element_text(face = "bold"), panel.border = element_blank(), panel.background = element_blank(),axis.line = element_line(colour = "black")) +
  ylim(40,95) #+ 
#stat_summary(fun.y=mean, geom="point", shape=20, size=14, color="red", fill="red")


p3 <- ggplot(subset(d2, Treatment %in% c("PRV","Vehicle control", "IHNV")), aes(x=Treatment, y=SMRq0.2,fill=Treatment)) +
  geom_point(position = position_jitterdodge(), aes(colour=Treatment)) +
  geom_boxplot(alpha=0.6, outlier.shape = NA) + scale_fill_manual(values=c("#FA7D8B", "#4044FA", "#DFDFDF")) + scale_colour_manual(values=c("#FA7D8B", "#4044FA", "#000000")) + 
  theme(legend.position = "none") +
  theme(plot.title = element_text(face = "bold"), panel.border = element_blank(), panel.background = element_blank(),axis.line = element_line(colour = "black")) +
  ylim(40,95)

### SMR boxplot time for figure  panel


p4 <- ggboxplot(d, x = "Treatment", y = "SMRq0.2", fill = "Treatment", colour="Treatment", facet.by = "Time", outlier.shape = NA,alpha=0.6) +
  scale_fill_manual(values=c("#FA7D8B", "#4044FA", "#DFDFDF")) + scale_colour_manual(values=c("#FA7D8B", "#4044FA", "#000000")) +
  new_scale_color() +
  geom_point(position = position_jitterdodge(), aes(colour=Time), alpha=0.6) +
  scale_color_manual(values = c("#999999","#000000", "#E69F00", "#56B4E9", "#009E73", "#0072B2", "#D55E00", "#CC79A7")) +
  theme(plot.title = element_text(face = "bold"), legend.position = "bottom",axis.text.x = element_text(angle = 90, hjust = 1), axis.title.x = element_blank()) 
#stat_summary(fun.y=mean, geom="point", shape=20, size=14, color="red", fill="red")


#Version without removing negative plots
p1<- p1 +labs(title='A')
p2<- p2 +labs(title='B')
p4<- p4 +labs(title='C')

pdf("Figure1.pdf", width = 8, height = 10) # Open a new pdf file
grid.arrange(p1,p2,p4, ncol = 2, 
             layout_matrix = cbind(c(1,3), c(2,3)))
dev.off() # Close the file


############### Supplementary figures #############################################################################################################################################################

###############FIGURE S1 #############################################################################################################################################################
#Correlations for all measures
e <- subset(d, Treatment %in% c("PRV"))

cor.test(x=e$Blood.PRV.Copies.ug, y=e$MO2max, method = 'spearman',exact = FALSE)
p1 <- ggplot(subset(d, Treatment %in% c("PRV")), aes(y=MO2max, x=Blood.PRV.Copies.ug))  +
  geom_point(alpha=.75, size=2, aes(shape=Time, colour=Time)) +
  scale_x_continuous(trans='log10', name="PRV Copy number",
                     labels = trans_format("log10", math_format(10^.x)),
                     limits=c(10,NA),
                     breaks=trans_breaks('log10', function(x) 10^x)) +
  geom_hline(colour="black", aes(yintercept = mean(Contdat$MO2max, na.rm = TRUE)))+ 
  geom_hline(colour="black", linetype="dashed", aes(yintercept = mean(Contdat$MO2max, na.rm = TRUE)-sd(Contdat$MO2max, na.rm = TRUE))) +
  geom_hline(colour="black", linetype="dashed", aes(yintercept = mean(Contdat$MO2max, na.rm = TRUE)+sd(Contdat$MO2max, na.rm = TRUE))) +
  theme(legend.position="none", panel.border = element_blank(), panel.background = element_blank(),axis.line = element_line(colour = "black")) +
  annotate("text",label="rho=-0.32, p=0.13",x=1000, y=390)

cor.test(x=e$Blood.PRV.Copies.ug, y=e$SMRq0.2, method = 'spearman',exact = FALSE)
p2 <- ggplot(subset(d, Treatment %in% c("PRV")), aes(y=SMRq0.2, x=Blood.PRV.Copies.ug))  +
  geom_point(alpha=.75, size=2, aes(shape=Time, colour=Time)) +
  scale_x_continuous(trans='log10', name="PRV Copy number",
                     labels = trans_format("log10", math_format(10^.x)),
                     limits=c(10,NA),
                     breaks=trans_breaks('log10', function(x) 10^x)) +
  geom_hline(colour="black", aes(yintercept = mean(Contdat$SMRq0.2, na.rm = TRUE)))+ 
  geom_hline(colour="black", linetype="dashed", aes(yintercept = mean(Contdat$SMRq0.2, na.rm = TRUE)-sd(Contdat$SMRq0.2, na.rm = TRUE))) +
  geom_hline(colour="black", linetype="dashed", aes(yintercept = mean(Contdat$SMRq0.2, na.rm = TRUE)+sd(Contdat$SMRq0.2, na.rm = TRUE))) +
  theme(legend.position="none", panel.border = element_blank(), panel.background = element_blank(),axis.line = element_line(colour = "black")) +
  annotate("text",label="rho=0.05, p=0.80",x=1000, y=80)

cor.test(x=e$Blood.PRV.Copies.ug, y=e$AAS, method = 'spearman',exact = FALSE)
p3 <- ggplot(subset(d, Treatment %in% c("PRV")), aes(y=AAS, x=Blood.PRV.Copies.ug))  +
  geom_point(alpha=.75, size=2, aes(shape=Time, colour=Time)) +
  scale_x_continuous(trans='log10', name="PRV Copy number",
                     labels = trans_format("log10", math_format(10^.x)),
                     limits=c(10,NA),
                     breaks=trans_breaks('log10', function(x) 10^x)) +
  geom_hline(colour="black", aes(yintercept = mean(Contdat$AAS, na.rm = TRUE)))+ 
  geom_hline(colour="black", linetype="dashed", aes(yintercept = mean(Contdat$AAS, na.rm = TRUE)-sd(Contdat$AAS, na.rm = TRUE))) +
  geom_hline(colour="black", linetype="dashed", aes(yintercept = mean(Contdat$AAS, na.rm = TRUE)+sd(Contdat$AAS, na.rm = TRUE))) +
  theme(legend.position="none", panel.border = element_blank(), panel.background = element_blank(),axis.line = element_line(colour = "black")) +
  annotate("text",label="rho=-0.29, p=0.17",x=1000, y=330)

cor.test(x=e$Blood.PRV.Copies.ug, y=e$FAS, method = 'spearman',exact = FALSE)
p4 <- ggplot(subset(d, Treatment %in% c("PRV")), aes(y=FAS, x=Blood.PRV.Copies.ug))  +
  geom_point(alpha=.75, size=2, aes(shape=Time, colour=Time)) +
  scale_x_continuous(trans='log10', name="PRV Copy number",
                     labels = trans_format("log10", math_format(10^.x)),
                     limits=c(10,NA),
                     breaks=trans_breaks('log10', function(x) 10^x)) +
  geom_hline(colour="black", aes(yintercept = mean(Contdat$FAS, na.rm = TRUE)))+ 
  geom_hline(colour="black", linetype="dashed", aes(yintercept = mean(Contdat$FAS, na.rm = TRUE)-sd(Contdat$FAS, na.rm = TRUE))) +
  geom_hline(colour="black", linetype="dashed", aes(yintercept = mean(Contdat$FAS, na.rm = TRUE)+sd(Contdat$FAS, na.rm = TRUE))) +
  theme(legend.position="none", panel.border = element_blank(), panel.background = element_blank(),axis.line = element_line(colour = "black")) +
  annotate("text",label="rho=-0.30 , p=0.15 ",x=1000, y=6.5)


cor.test(x=e$Blood.PRV.Copies.ug, y=e$EPOC, method = 'spearman',exact = FALSE)
p5 <- ggplot(subset(d, Treatment %in% c("PRV")), aes(y=EPOC, x=Blood.PRV.Copies.ug))  +
  geom_point(alpha=.75, size=2, aes(shape=Time, colour=Time)) +
  scale_x_continuous(trans='log10', name="PRV Copy number",
                     labels = trans_format("log10", math_format(10^.x)),
                     limits=c(10,NA),
                     breaks=trans_breaks('log10', function(x) 10^x)) +
  geom_hline(colour="black", aes(yintercept = mean(Contdat$EPOC, na.rm = TRUE)))+ 
  geom_hline(colour="black", linetype="dashed", aes(yintercept = mean(Contdat$EPOC, na.rm = TRUE)-sd(Contdat$EPOC, na.rm = TRUE))) +
  geom_hline(colour="black", linetype="dashed", aes(yintercept = mean(Contdat$EPOC, na.rm = TRUE)+sd(Contdat$EPOC, na.rm = TRUE))) +
  theme(legend.position="none", panel.border = element_blank(), panel.background = element_blank(),axis.line = element_line(colour = "black")) +
  annotate("text",label="rho=0.35 , p=0.09 ",x=1000, y=1400)

cor.test(x=e$Blood.PRV.Copies.ug, y=e$EPOCdur, method = 'spearman',exact = FALSE)
p6 <- ggplot(subset(d, Treatment %in% c("PRV")), aes(y=EPOCdur, x=Blood.PRV.Copies.ug))  +
  geom_point(alpha=.75, size=2, aes(shape=Time, colour=Time)) +
  scale_x_continuous(trans='log10', name="PRV Copy number",
                     labels = trans_format("log10", math_format(10^.x)),
                     limits=c(10,NA),
                     breaks=trans_breaks('log10', function(x) 10^x)) +
  geom_hline(colour="black", aes(yintercept = mean(Contdat$EPOCdur, na.rm = TRUE)))+ 
  geom_hline(colour="black", linetype="dashed", aes(yintercept = mean(Contdat$EPOCdur, na.rm = TRUE)-sd(Contdat$EPOCdur, na.rm = TRUE))) +
  geom_hline(colour="black", linetype="dashed", aes(yintercept = mean(Contdat$EPOCdur, na.rm = TRUE)+sd(Contdat$EPOCdur, na.rm = TRUE))) +
  theme(legend.position="none", panel.border = element_blank(), panel.background = element_blank(),axis.line = element_line(colour = "black")) +
  annotate("text",label="rho=0.46 , p=0.02 ",x=1000, y=22)


cor.test(x=e$Blood.PRV.Copies.ug, y=e$RMR, method = 'spearman',exact = FALSE)
p7 <- ggplot(subset(d, Treatment %in% c("PRV")), aes(y=RMR, x=Blood.PRV.Copies.ug))  +
  geom_point(alpha=.75, size=2, aes(shape=Time, colour=Time)) +
  scale_x_continuous(trans='log10', name="PRV Copy number",
                     labels = trans_format("log10", math_format(10^.x)),
                     limits=c(10,NA),
                     breaks=trans_breaks('log10', function(x) 10^x)) +
  geom_hline(colour="black", aes(yintercept = mean(Contdat$RMR, na.rm = TRUE)))+ 
  geom_hline(colour="black", linetype="dashed", aes(yintercept = mean(Contdat$RMR, na.rm = TRUE)-sd(Contdat$RMR, na.rm = TRUE))) +
  geom_hline(colour="black", linetype="dashed", aes(yintercept = mean(Contdat$RMR, na.rm = TRUE)+sd(Contdat$RMR, na.rm = TRUE))) +
  theme(legend.position="none", panel.border = element_blank(), panel.background = element_blank(),axis.line = element_line(colour = "black")) +
  annotate("text",label="rho=0.27, p=0.21 ",x=1000, y=93)

cor.test(x=e$Blood.PRV.Copies.ug, y=e$T0.5MO2max, method = 'spearman',exact = FALSE)
p8 <- ggplot(subset(d, Treatment %in% c("PRV")), aes(y=T0.5MO2max, x=Blood.PRV.Copies.ug))  +
  geom_point(alpha=.75, size=2, aes(shape=Time, colour=Time)) +
  scale_x_continuous(trans='log10', name="PRV Copy number",
                     labels = trans_format("log10", math_format(10^.x)),
                     limits=c(10,NA),
                     breaks=trans_breaks('log10', function(x) 10^x)) +
  geom_hline(colour="black", aes(yintercept = mean(Contdat$T0.5MO2max, na.rm = TRUE)))+ 
  geom_hline(colour="black", linetype="dashed", aes(yintercept = mean(Contdat$T0.5MO2max, na.rm = TRUE)-sd(Contdat$T0.5MO2max, na.rm = TRUE))) +
  geom_hline(colour="black", linetype="dashed", aes(yintercept = mean(Contdat$T0.5MO2max, na.rm = TRUE)+sd(Contdat$T0.5MO2max, na.rm = TRUE))) +
  theme(legend.position="none", panel.border = element_blank(), panel.background = element_blank(),axis.line = element_line(colour = "black")) +
  annotate("text",label="rho=0.38 , p=0.07 ",x=1000, y=0.119)

cor.test(x=e$Blood.PRV.Copies.ug, y=e$T0.8MO2max, method = 'spearman',exact = FALSE)
p9 <- ggplot(subset(d, Treatment %in% c("PRV")), aes(y=T0.8MO2max, x=Blood.PRV.Copies.ug))  +
  geom_point(alpha=.75, size=2, aes(shape=Time, colour=Time)) +
  scale_x_continuous(trans='log10', name="PRV Copy number",
                     labels = trans_format("log10", math_format(10^.x)),
                     limits=c(10,NA),
                     breaks=trans_breaks('log10', function(x) 10^x)) +
  geom_hline(colour="black", aes(yintercept = mean(Contdat$T0.8MO2max, na.rm = TRUE)))+ 
  geom_hline(colour="black", linetype="dashed", aes(yintercept = mean(Contdat$T0.8MO2max, na.rm = TRUE)-sd(Contdat$T0.8MO2max, na.rm = TRUE))) +
  geom_hline(colour="black", linetype="dashed", aes(yintercept = mean(Contdat$T0.8MO2max, na.rm = TRUE)+sd(Contdat$T0.8MO2max, na.rm = TRUE))) +
  theme(legend.position="none", panel.border = element_blank(), panel.background = element_blank(),axis.line = element_line(colour = "black")) +
  annotate("text",label="rho=-0.003 , p=0.99 ",x=1500, y=0.016)

cor.test(x=e$Blood.PRV.Copies.ug, y=e$O2crit, method = 'spearman',exact = FALSE)
p10 <- ggplot(subset(d, Treatment %in% c("PRV")), aes(y=O2crit, x=Blood.PRV.Copies.ug))  +
  geom_point(alpha=.75, size=2, aes(shape=Time, colour=Time)) +
  scale_x_continuous(trans='log10', name="PRV Copy number",
                     labels = trans_format("log10", math_format(10^.x)),
                     limits=c(10,NA),
                     breaks=trans_breaks('log10', function(x) 10^x)) +
  geom_hline(colour="black", aes(yintercept = mean(Contdat$O2crit, na.rm = TRUE)))+ 
  geom_hline(colour="black", linetype="dashed", aes(yintercept = mean(Contdat$O2crit, na.rm = TRUE)-sd(Contdat$O2crit, na.rm = TRUE))) +
  geom_hline(colour="black", linetype="dashed", aes(yintercept = mean(Contdat$O2crit, na.rm = TRUE)+sd(Contdat$O2crit, na.rm = TRUE))) +
  theme(legend.position="none", panel.border = element_blank(), panel.background = element_blank(),axis.line = element_line(colour = "black")) +
  annotate("text",label="rho=0.53 , p=0.007 ",x=1000, y=17.8)

cor.test(x=e$Blood.PRV.Copies.ug, y=e$ILOS, method = 'spearman',exact = FALSE)
p11 <- ggplot(subset(d, Treatment %in% c("PRV")), aes(y=ILOS, x=Blood.PRV.Copies.ug))  +
  geom_point(alpha=.75, size=2, aes(shape=Time, colour=Time)) +
  scale_x_continuous(trans='log10', name="PRV Copy number",
                     labels = trans_format("log10", math_format(10^.x)),
                     limits=c(10,NA),
                     breaks=trans_breaks('log10', function(x) 10^x)) +
  geom_hline(colour="black", aes(yintercept = mean(Contdat$ILOS, na.rm = TRUE)))+ 
  geom_hline(colour="black", linetype="dashed", aes(yintercept = mean(Contdat$ILOS, na.rm = TRUE)-sd(Contdat$ILOS, na.rm = TRUE))) +
  geom_hline(colour="black", linetype="dashed", aes(yintercept = mean(Contdat$ILOS, na.rm = TRUE)+sd(Contdat$ILOS, na.rm = TRUE))) +
  theme(legend.position="none", panel.border = element_blank(), panel.background = element_blank(),axis.line = element_line(colour = "black")) +
  annotate("text",label="rho=0.61 , p=0.001 ",x=1000, y=17.5)

cor.test(x=e$Blood.PRV.Copies.ug, y=e$SOD, method = 'spearman',exact = FALSE)
p12 <- ggplot(subset(d, Treatment %in% c("PRV")), aes(y=SOD, x=Blood.PRV.Copies.ug))  +
  geom_point(alpha=.75, size=2, aes(shape=Time, colour=Time)) +
  scale_x_continuous(trans='log10', name="PRV Copy number",
                     labels = trans_format("log10", math_format(10^.x)),
                     limits=c(10,NA),
                     breaks=trans_breaks('log10', function(x) 10^x)) +
  geom_hline(colour="black", aes(yintercept = mean(Contdat$SOD, na.rm = TRUE)))+ 
  geom_hline(colour="black", linetype="dashed", aes(yintercept = mean(Contdat$SOD, na.rm = TRUE)-sd(Contdat$SOD, na.rm = TRUE))) +
  geom_hline(colour="black", linetype="dashed", aes(yintercept = mean(Contdat$SOD, na.rm = TRUE)+sd(Contdat$SOD, na.rm = TRUE))) +
  theme(legend.position="none", panel.border = element_blank(), panel.background = element_blank(),axis.line = element_line(colour = "black")) +
  annotate("text",label="rho=0.12 , p=0.57",x=1000, y=3.4)

cor.test(x=e$Blood.PRV.Copies.ug, y=e$FSOD, method = 'spearman',exact = FALSE)
p13 <- ggplot(subset(d, Treatment %in% c("PRV")), aes(y=FSOD, x=Blood.PRV.Copies.ug))  +
  geom_point(alpha=.75, size=2, aes(shape=Time, colour=Time)) +
  scale_x_continuous(trans='log10', name="PRV Copy number",
                     labels = trans_format("log10", math_format(10^.x)),
                     limits=c(10,NA),
                     breaks=trans_breaks('log10', function(x) 10^x)) +
  geom_hline(colour="black", aes(yintercept = mean(Contdat$FSOD, na.rm = TRUE)))+ 
  geom_hline(colour="black", linetype="dashed", aes(yintercept = mean(Contdat$FSOD, na.rm = TRUE)-sd(Contdat$FSOD, na.rm = TRUE))) +
  geom_hline(colour="black", linetype="dashed", aes(yintercept = mean(Contdat$FSOD, na.rm = TRUE)+sd(Contdat$FSOD, na.rm = TRUE))) +
  theme(legend.position="none", panel.border = element_blank(), panel.background = element_blank(),axis.line = element_line(colour = "black")) +
  annotate("text",label="rho=0.08 , p=0.70 ",x=1000, y=1.28)


cor.test(x=e$Blood.PRV.Copies.ug, y=e$l_AOD, method = 'spearman',exact = FALSE)
p14 <- ggplot(subset(d, Treatment %in% c("PRV")), aes(y=l_AOD, x=Blood.PRV.Copies.ug))  +
  geom_point(alpha=.75, size=2, aes(shape=Time, colour=Time)) +
  scale_x_continuous(trans='log10', name="PRV Copy number",
                     labels = trans_format("log10", math_format(10^.x)),
                     limits=c(10,NA),
                     breaks=trans_breaks('log10', function(x) 10^x)) +
  geom_hline(colour="black", aes(yintercept = mean(Contdat$l_AOD, na.rm = TRUE)))+ 
  geom_hline(colour="black", linetype="dashed", aes(yintercept = mean(Contdat$l_AOD, na.rm = TRUE)-sd(Contdat$l_AOD, na.rm = TRUE))) +
  geom_hline(colour="black", linetype="dashed", aes(yintercept = mean(Contdat$l_AOD, na.rm = TRUE)+sd(Contdat$l_AOD, na.rm = TRUE))) +
  theme(legend.position="none", panel.border = element_blank(), panel.background = element_blank(),axis.line = element_line(colour = "black")) +
  annotate("text",label="rho=0.27 , p=0.2",x=1000, y=2.5)


cor.test(x=e$Blood.PRV.Copies.ug, y=e$Hb.conc., method = "spearman",exact = FALSE)
p15 <- ggplot(subset(d, Treatment %in% c("PRV")), aes(y=Hb.conc., x=Blood.PRV.Copies.ug))  +
  geom_point(alpha=.75, size=2, aes(shape=Time, colour=Time)) +
  scale_x_continuous(trans='log10', name="PRV Copy number",
                     labels = trans_format("log10", math_format(10^.x)),
                     limits=c(10,NA),
                     breaks=trans_breaks('log10', function(x) 10^x)) +
  geom_hline(colour="black", aes(yintercept = mean(Contdat$Hb.conc., na.rm = TRUE)))+ 
  geom_hline(colour="black", linetype="dashed", aes(yintercept = mean(Contdat$Hb.conc., na.rm = TRUE)-sd(Contdat$Hb.conc., na.rm = TRUE))) +
  geom_hline(colour="black", linetype="dashed", aes(yintercept = mean(Contdat$Hb.conc., na.rm = TRUE)+sd(Contdat$Hb.conc., na.rm = TRUE))) +
  theme(legend.position="none", panel.border = element_blank(), panel.background = element_blank(),axis.line = element_line(colour = "black")) +
  annotate("text",label="rho=-0.69 , p=0.0001",x=9000, y=1.55)


cor.test(x=e$Blood.PRV.Copies.ug, y=e$Hb.conc., method = 'spearman',exact = FALSE)
p15 <- ggplot(subset(d, Treatment %in% c("PRV")), aes(y=Hb.conc., x=Blood.PRV.Copies.ug))  +
  geom_point(alpha=.75, size=2, aes(shape=Time, colour=Time)) +
  scale_x_continuous(trans='log10', name="PRV Copy number",
                     labels = trans_format("log10", math_format(10^.x)),
                     limits=c(10,NA),
                     breaks=trans_breaks('log10', function(x) 10^x)) +
  geom_hline(colour="black", aes(yintercept = mean(Contdat$Hb.conc., na.rm = TRUE)))+ 
  geom_hline(colour="black", linetype="dashed", aes(yintercept = mean(Contdat$Hb.conc., na.rm = TRUE)-sd(Contdat$Hb.conc., na.rm = TRUE))) +
  geom_hline(colour="black", linetype="dashed", aes(yintercept = mean(Contdat$Hb.conc., na.rm = TRUE)+sd(Contdat$Hb.conc., na.rm = TRUE))) +
  theme(legend.position="none", panel.border = element_blank(), panel.background = element_blank(),axis.line = element_line(colour = "black")) +
  annotate("text",label="rho=-0.69 , p=0.00015 ",x=1000, y=1.55)

cor.test(x=e$Blood.PRV.Copies.ug, y=e$Hb.21., method = 'spearman',exact = FALSE)
p16 <- ggplot(subset(d, Treatment %in% c("PRV")), aes(y=Hb.21., x=Blood.PRV.Copies.ug))  +
  geom_point(alpha=.75, size=2, aes(shape=Time, colour=Time)) +
  scale_x_continuous(trans='log10', name="PRV Copy number",
                     labels = trans_format("log10", math_format(10^.x)),
                     limits=c(10,NA),
                     breaks=trans_breaks('log10', function(x) 10^x)) +
  geom_hline(colour="black", aes(yintercept = mean(Contdat$Hb.21., na.rm = TRUE)))+ 
  geom_hline(colour="black", linetype="dashed", aes(yintercept = mean(Contdat$Hb.21., na.rm = TRUE)-sd(Contdat$Hb.21., na.rm = TRUE))) +
  geom_hline(colour="black", linetype="dashed", aes(yintercept = mean(Contdat$Hb.21., na.rm = TRUE)+sd(Contdat$Hb.21., na.rm = TRUE))) +
  theme(legend.position="none", panel.border = element_blank(), panel.background = element_blank(),axis.line = element_line(colour = "black")) +
  annotate("text",label="rho=0.14 , p=0.50 ",x=1000, y=97)


cor.test(x=e$Blood.PRV.Copies.ug, y=e$P50, method = 'spearman',exact = FALSE)
p17 <- ggplot(subset(d, Treatment %in% c("PRV")), aes(y=P50, x=Blood.PRV.Copies.ug))  +
  geom_point(alpha=.75, size=2, aes(shape=Time, colour=Time)) +
  scale_x_continuous(trans='log10', name="PRV Copy number",
                     labels = trans_format("log10", math_format(10^.x)),
                     limits=c(10,NA),
                     breaks=trans_breaks('log10', function(x) 10^x)) +
  geom_hline(colour="black", aes(yintercept = mean(Contdat$P50, na.rm = TRUE)))+ 
  geom_hline(colour="black", linetype="dashed", aes(yintercept = mean(Contdat$P50, na.rm = TRUE)-sd(Contdat$P50, na.rm = TRUE))) +
  geom_hline(colour="black", linetype="dashed", aes(yintercept = mean(Contdat$P50, na.rm = TRUE)+sd(Contdat$P50, na.rm = TRUE))) +
  theme(legend.position="none", panel.border = element_blank(), panel.background = element_blank(),axis.line = element_line(colour = "black")) +
  annotate("text",label="rho=0.07 , p=0.74 ",x=1000, y=58)

cor.test(x=e$Blood.PRV.Copies.ug, y=e$pH, method = 'spearman',exact = FALSE)
p18 <- ggplot(subset(d, Treatment %in% c("PRV")), aes(y=pH, x=Blood.PRV.Copies.ug))  +
  geom_point(alpha=.75, size=2, aes(shape=Time, colour=Time)) +
  scale_x_continuous(trans='log10', name="PRV Copy number",
                     labels = trans_format("log10", math_format(10^.x)),
                     limits=c(10,NA),
                     breaks=trans_breaks('log10', function(x) 10^x)) +
  geom_hline(colour="black", aes(yintercept = mean(Contdat$pH, na.rm = TRUE)))+ 
  geom_hline(colour="black", linetype="dashed", aes(yintercept = mean(Contdat$pH, na.rm = TRUE)-sd(Contdat$pH, na.rm = TRUE))) +
  geom_hline(colour="black", linetype="dashed", aes(yintercept = mean(Contdat$pH, na.rm = TRUE)+sd(Contdat$pH, na.rm = TRUE))) +
  theme(legend.position="none", panel.border = element_blank(), panel.background = element_blank(),axis.line = element_line(colour = "black")) +
  annotate("text",label="rho=0.01 , p=0.96 ",x=1000, y=7.9)

cor.test(x=e$Blood.PRV.Copies.ug, y=e$iRAPHct, method = 'spearman',exact = FALSE)
p19 <- ggplot(subset(d, Treatment %in% c("PRV")), aes(y=iRAPHct, x=Blood.PRV.Copies.ug))  +
  geom_point(alpha=.75, size=2, aes(shape=Time, colour=Time)) +
  scale_x_continuous(trans='log10', name="PRV Copy number",
                     labels = trans_format("log10", math_format(10^.x)),
                     limits=c(10,NA),
                     breaks=trans_breaks('log10', function(x) 10^x)) +
  geom_hline(colour="black", aes(yintercept = mean(Contdat$iRAPHct, na.rm = TRUE)))+ 
  geom_hline(colour="black", linetype="dashed", aes(yintercept = mean(Contdat$iRAPHct, na.rm = TRUE)-sd(Contdat$iRAPHct, na.rm = TRUE))) +
  geom_hline(colour="black", linetype="dashed", aes(yintercept = mean(Contdat$iRAPHct, na.rm = TRUE)+sd(Contdat$iRAPHct, na.rm = TRUE))) +
  theme(legend.position="none", panel.border = element_blank(), panel.background = element_blank(),axis.line = element_line(colour = "black")) +
  labs(title='IRAP samples') +
  ylab("Hemat") +
  annotate("text",label="rho=-0.49 , p=0.017 ",x=1500, y=0.49)

cor.test(x=e$Blood.PRV.Copies.ug, y=e$niRAPHct, method = 'spearman',exact = FALSE)
p20 <- ggplot(subset(d, Treatment %in% c("PRV")), aes(y=niRAPHct, x=Blood.PRV.Copies.ug))  +
  geom_point(alpha=.75, size=2, aes(shape=Time, colour=Time)) +
  scale_x_continuous(trans='log10', name="PRV Copy number",
                     labels = trans_format("log10", math_format(10^.x)),
                     limits=c(10,NA),
                     breaks=trans_breaks('log10', function(x) 10^x)) +
  geom_hline(colour="black", aes(yintercept = mean(Contdat$niRAPHct, na.rm = TRUE)))+ 
  geom_hline(colour="black", linetype="dashed", aes(yintercept = mean(Contdat$niRAPHct, na.rm = TRUE)-sd(Contdat$niRAPHct, na.rm = TRUE))) +
  geom_hline(colour="black", linetype="dashed", aes(yintercept = mean(Contdat$niRAPHct, na.rm = TRUE)+sd(Contdat$niRAPHct, na.rm = TRUE))) +
  theme(legend.position="right", panel.border = element_blank(), panel.background = element_blank(),axis.line = element_line(colour = "black")) +
  labs(title='non-IRAP samples') +
  ylab("Hemat") +
  annotate("text",label="rho=-0.55 , p=0.005 ",x=15000, y=0.605)


ggarrange(p1, p2, p3, p4, p5, p6, p7, p8, p9, p10, p11, p12, p13, p14, p15, p16, p17, p18, p19, p20,
          ncol =5, nrow = 5,
          align = c("hv"))

ggsave(filename = "FIGS1.pdf" , device = "pdf", width = 15, height = 15 , units = "in" , limitsize = FALSE)

###############FIGURE S2#############################################################################################################################################################
#Tank effect

d$treat2 = ifelse(d$Treatment=="Vehicle control", "CONT", as.character(d$Treatment))
d$treat3 = paste0(d$treat2, sep="__", d$Tank)
d$treat3 = factor(d$treat3, levels=c("CONT__C-03","CONT__C-06",
                                     "PRV__C-04","PRV__C-05",
                                     "IHNV__B-04","IHNV__C-01",
                                     "IHNV__C-02"))


g1<-ggplot(d,aes(y=SMRq0.2,x=Time, fill=Treatment))+ 
  geom_boxplot() + theme_classic() +
  facet_wrap(~Time, nrow = 1, scales = "free_x") +
  theme(axis.text.x = element_text(angle = 0))

g2<-ggplot(d,aes(y=SMRq0.2,x=treat3,fill=Treatment))+ 
  geom_boxplot() + theme_classic() +
  facet_wrap(~Time, nrow = 1, scales="free_x") +
  theme(axis.text.x = element_text(angle = 90))

ggarrange(g1,g2,nrow=2)


vars<-c(34:40,54,55,43:47,58,59,29:32,60,61)


make_plot <- function(x) {
  d$var <- d[,x]
  ggplot(d,aes(y=var,x=treat3,fill=Treatment))+
    geom_boxplot(outlier.shape = NA,alpha=0.6) + 
    geom_point(position = position_jitterdodge(), aes(colour=Treatment), alpha=0.6) +
    theme_classic() +
    scale_fill_manual(values=c("#FA7D8B", "#4044FA", "#DFDFDF")) + scale_colour_manual(values=c("#FA7D8B", "#4044FA", "#000000")) +
    facet_wrap(~Time, nrow = 1, scales="free_x") +
    theme(axis.text.x = element_text(angle = 90), axis.title.x = element_blank()) +
    ylab(colnames(d)[x])
}

plots <- lapply(vars[1:14], make_plot)

ggarrange(plotlist = plots, ncol=3,nrow=5, common.legend = T, legend = "bottom")

ggsave(filename = "FIGS5A.pdf" , device = "pdf", width = 15, height = 15 , units = "in" , limitsize = FALSE)

plots <- lapply(vars[17:22], make_plot)

ggarrange(plotlist = plots, ncol=3,nrow=3, common.legend = T, legend = "bottom")
ggsave(filename = "FIGS5B.pdf" , device = "pdf", width = 15, height = 6 , units = "in" , limitsize = FALSE)

plots <- lapply(vars[1:22], make_plot)

ggarrange(plotlist = plots, ncol=3,nrow=8, common.legend = T, legend = "bottom")

ggsave(filename = "FIGS2.pdf" , device = "pdf", width = 15, height = 15 , units = "in" , limitsize = FALSE)

############# Figure S3 ##########################
#Plot showing PRV Ct by trearment group

p1<- ggplot(subset(d, Treatment %in% c("PRV")), aes(x=Time, y=Blood.PRV.mean.Ct, )) +
  geom_point(alpha=.5, position = position_jitterdodge(jitter.width = 2, jitter.height = 0.3), aes(colour=Time)) +
  scale_y_reverse(lim=c(49,10),name="Ct value") + 
  geom_hline(yintercept=40, linetype="dashed") +
  theme(legend.position = "none", panel.border = element_blank(), panel.background = element_blank(),axis.line = element_line(colour = "black"))

#Plot showing IHNV Ct by trearment group
p2 <- ggplot(subset(d, Treatment %in% c("IHNV")), aes(x=Time, y=Kidney.IHNV.mean.Ct, )) +
  geom_point(alpha=.5, position = position_jitterdodge(jitter.width = 2, jitter.height = 0.3), aes(colour=Time)) +
  scale_y_reverse(lim=c(49,10),name="Ct value") + 
  geom_hline(yintercept=40, linetype="dashed") +
  theme(legend.position = "none", panel.border = element_blank(), panel.background = element_blank(),axis.line = element_line(colour = "black"))

#ggsave(filename = "Ctplot_IHNV.pdf" , device = "pdf", width = 7, height = 7 , units = "in" , limitsize = FALSE)
p1<- p1 +labs(title='A) PRV')
p2<- p2 +labs(title='B) IHNV')

ggarrange(p1,p2,
          ncol =2, nrow = 1,
          align = c("hv"))

ggsave(filename = "FigS3.pdf" , device = "pdf", width = 8, height = 4 , units = "in" , limitsize = FALSE)


###############FIGURE S4 #############################################################################################################################################################
#Samples grouped by time negatives included
p1 <- ggplot(subset(d, Treatment %in% c("PRV","Vehicle control", "IHNV")), aes(x=Treatment, y=MO2max,fill=Treatment)) +
  geom_point(position = position_jitterdodge(), aes(colour=Treatment)) +
  geom_boxplot(alpha=0.6, outlier.shape = NA) + scale_fill_manual(values=c("#FA7D8B", "#4044FA", "#DFDFDF")) + scale_colour_manual(values=c("#FA7D8B", "#4044FA", "#000000")) + 
  theme(legend.position = "none", panel.border = element_blank(), panel.background = element_blank(),axis.line = element_line(colour = "black")) +
  ylim(range(d$MO2max, na.rm = TRUE))
p2 <- ggplot(subset(d, Treatment %in% c("PRV","Vehicle control", "IHNV")), aes(x=Treatment, y=SMRq0.2,fill=Treatment)) +
  geom_point(position = position_jitterdodge(), aes(colour=Treatment)) +
  geom_boxplot(alpha=0.6, outlier.shape = NA) + scale_fill_manual(values=c("#FA7D8B", "#4044FA", "#DFDFDF")) + scale_colour_manual(values=c("#FA7D8B", "#4044FA", "#000000")) + 
  theme(legend.position = "none", panel.border = element_blank(), panel.background = element_blank(),axis.line = element_line(colour = "black")) +
  ylim(range(d$SMRq0.2, na.rm = TRUE))
p3 <- ggplot(subset(d, Treatment %in% c("PRV","Vehicle control", "IHNV")), aes(x=Treatment, y=AAS,fill=Treatment)) +
  geom_point(position = position_jitterdodge(), aes(colour=Treatment)) +
  geom_boxplot(alpha=0.6, outlier.shape = NA) + scale_fill_manual(values=c("#FA7D8B", "#4044FA", "#DFDFDF")) + scale_colour_manual(values=c("#FA7D8B", "#4044FA", "#000000")) + 
  theme(legend.position = "none", panel.border = element_blank(), panel.background = element_blank(),axis.line = element_line(colour = "black"))  +
  ylim(range(d$AAS, na.rm = TRUE))
p4 <- ggplot(subset(d, Treatment %in% c("PRV","Vehicle control", "IHNV")), aes(x=Treatment, y=FAS,fill=Treatment)) +
  geom_point(position = position_jitterdodge(), aes(colour=Treatment)) +
  geom_boxplot(alpha=0.6, outlier.shape = NA) + scale_fill_manual(values=c("#FA7D8B", "#4044FA", "#DFDFDF")) + scale_colour_manual(values=c("#FA7D8B", "#4044FA", "#000000")) + 
  theme(legend.position = "none", panel.border = element_blank(), panel.background = element_blank(),axis.line = element_line(colour = "black"))  +
  ylim(range(d$FAS, na.rm = TRUE))
p5<- ggplot(subset(d, Treatment %in% c("PRV","Vehicle control", "IHNV")), aes(x=Treatment, y=EPOC,fill=Treatment)) +
  geom_point(position = position_jitterdodge(), aes(colour=Treatment)) +
  geom_boxplot(alpha=0.6, outlier.shape = NA) + scale_fill_manual(values=c("#FA7D8B", "#4044FA", "#DFDFDF")) + scale_colour_manual(values=c("#FA7D8B", "#4044FA", "#000000")) + 
  theme(legend.position = "none", panel.border = element_blank(), panel.background = element_blank(),axis.line = element_line(colour = "black")) +
  ylim(range(d$EPOC, na.rm = TRUE))
p6<-ggplot(subset(d, Treatment %in% c("PRV","Vehicle control", "IHNV")), aes(x=Treatment, y=EPOCdur,fill=Treatment)) +
  geom_point(position = position_jitterdodge(), aes(colour=Treatment)) +
  geom_boxplot(alpha=0.6, outlier.shape = NA) + scale_fill_manual(values=c("#FA7D8B", "#4044FA", "#DFDFDF")) + scale_colour_manual(values=c("#FA7D8B", "#4044FA", "#000000")) + 
  theme(legend.position = "none", panel.border = element_blank(), panel.background = element_blank(),axis.line = element_line(colour = "black")) +
  ylim(range(d$EPOCdur, na.rm = TRUE))
p7<- ggplot(subset(d, Treatment %in% c("PRV","Vehicle control", "IHNV")), aes(x=Treatment, y=RMR,fill=Treatment)) +
  geom_point(position = position_jitterdodge(), aes(colour=Treatment)) +
  geom_boxplot(alpha=0.6, outlier.shape = NA) + scale_fill_manual(values=c("#FA7D8B", "#4044FA", "#DFDFDF")) + scale_colour_manual(values=c("#FA7D8B", "#4044FA", "#000000")) +  
  theme(legend.position = "none", panel.border = element_blank(), panel.background = element_blank(),axis.line = element_line(colour = "black")) +
  ylim(range(d$RMR, na.rm = TRUE))
p8<-  ggplot(subset(d, Treatment %in% c("PRV","Vehicle control", "IHNV")), aes(x=Treatment, y=l_TO.5,fill=Treatment)) +
  geom_point(position = position_jitterdodge(), aes(colour=Treatment)) +
  geom_boxplot(alpha=0.6, outlier.shape = NA) + scale_fill_manual(values=c("#FA7D8B", "#4044FA", "#DFDFDF")) + scale_colour_manual(values=c("#FA7D8B", "#4044FA", "#000000")) + 
  theme(legend.position = "none", panel.border = element_blank(), panel.background = element_blank(),axis.line = element_line(colour = "black")) +
  ylim(range(d$l_TO.5, na.rm = TRUE))
p9<- ggplot(subset(d, Treatment %in% c("PRV","Vehicle control", "IHNV")), aes(x=Treatment, y=l_TO.8,fill=Treatment)) +
  geom_point(position = position_jitterdodge(), aes(colour=Treatment)) +
  geom_boxplot(alpha=0.6, outlier.shape = NA) + scale_fill_manual(values=c("#FA7D8B", "#4044FA", "#DFDFDF")) + scale_colour_manual(values=c("#FA7D8B", "#4044FA", "#000000")) + 
  theme(legend.position = "none", panel.border = element_blank(), panel.background = element_blank(),axis.line = element_line(colour = "black")) +
  ylim(range(d$l_TO.8, na.rm = TRUE))
p10<- ggplot(subset(d, Treatment %in% c("PRV","Vehicle control", "IHNV")), aes(x=Treatment, y=O2crit,fill=Treatment)) +
  geom_point(position = position_jitterdodge(), aes(colour=Treatment)) +
  geom_boxplot(alpha=0.6, outlier.shape = NA) + scale_fill_manual(values=c("#FA7D8B", "#4044FA", "#DFDFDF")) + scale_colour_manual(values=c("#FA7D8B", "#4044FA", "#000000")) + 
  theme(legend.position = "none", panel.border = element_blank(), panel.background = element_blank(),axis.line = element_line(colour = "black")) +
  ylim(range(d$O2crit, na.rm = TRUE))
p11<- ggplot(subset(d, Treatment %in% c("PRV","Vehicle control", "IHNV")), aes(x=Treatment, y=ILOS,fill=Treatment)) +
  geom_point(position = position_jitterdodge(), aes(colour=Treatment)) +
  geom_boxplot(alpha=0.6, outlier.shape = NA) + scale_fill_manual(values=c("#FA7D8B", "#4044FA", "#DFDFDF")) + scale_colour_manual(values=c("#FA7D8B", "#4044FA", "#000000")) + 
  theme(legend.position = "none", panel.border = element_blank(), panel.background = element_blank(),axis.line = element_line(colour = "black"))  +
  ylim(range(d$ILOS, na.rm = TRUE))
p12 <- ggplot(subset(d, Treatment %in% c("PRV","Vehicle control", "IHNV")), aes(x=Treatment, y=SOD,fill=Treatment)) +
  geom_point(position = position_jitterdodge(), aes(colour=Treatment)) +
  geom_boxplot(alpha=0.6, outlier.shape = NA) + scale_fill_manual(values=c("#FA7D8B", "#4044FA", "#DFDFDF")) + scale_colour_manual(values=c("#FA7D8B", "#4044FA", "#000000")) + 
  theme(legend.position = "none", panel.border = element_blank(), panel.background = element_blank(),axis.line = element_line(colour = "black"))  +
  ylim(range(d$SOD, na.rm = TRUE))
p13<-ggplot(subset(d, Treatment %in% c("PRV","Vehicle control", "IHNV")), aes(x=Treatment, y=FSOD,fill=Treatment)) +
  geom_point(position = position_jitterdodge(), aes(colour=Treatment)) +
  geom_boxplot(alpha=0.6, outlier.shape = NA) + scale_fill_manual(values=c("#FA7D8B", "#4044FA", "#DFDFDF")) + scale_colour_manual(values=c("#FA7D8B", "#4044FA", "#000000")) + 
  theme(legend.position = "none", panel.border = element_blank(), panel.background = element_blank(),axis.line = element_line(colour = "black"))  +
  ylim(range(d$FSOD, na.rm = TRUE))
p14<- ggplot(subset(d, Treatment %in% c("PRV","Vehicle control", "IHNV")), aes(x=Treatment, y=l_AOD,fill=Treatment)) +
  geom_point(position = position_jitterdodge(), aes(colour=Treatment)) +
  geom_boxplot(alpha=0.6, outlier.shape = NA) + scale_fill_manual(values=c("#FA7D8B", "#4044FA", "#DFDFDF")) + scale_colour_manual(values=c("#FA7D8B", "#4044FA", "#000000")) + 
  theme(legend.position = "none", panel.border = element_blank(), panel.background = element_blank(),axis.line = element_line(colour = "black"))  +
  ylim(range(d$l_AOD, na.rm = TRUE))
p15<- ggplot(subset(d, Treatment %in% c("PRV","Vehicle control", "IHNV")), aes(x=Treatment, y=Hb.conc.,fill=Treatment)) +
  geom_point(position = position_jitterdodge(), aes(colour=Treatment)) +
  geom_boxplot(alpha=0.6, outlier.shape = NA) + scale_fill_manual(values=c("#FA7D8B", "#4044FA", "#DFDFDF")) + scale_colour_manual(values=c("#FA7D8B", "#4044FA", "#000000")) + 
  theme(legend.position = "none", panel.border = element_blank(), panel.background = element_blank(),axis.line = element_line(colour = "black")) +
  ylim(range(d$Hb.conc., na.rm = TRUE))
p16<- ggplot(subset(d, Treatment %in% c("PRV","Vehicle control", "IHNV")), aes(x=Treatment, y=Hb.21.,fill=Treatment)) +
  geom_point(position = position_jitterdodge(), aes(colour=Treatment)) +
  geom_boxplot(alpha=0.6, outlier.shape = NA) + scale_fill_manual(values=c("#FA7D8B", "#4044FA", "#DFDFDF")) + scale_colour_manual(values=c("#FA7D8B", "#4044FA", "#000000")) + 
  theme(legend.position = "none", panel.border = element_blank(), panel.background = element_blank(),axis.line = element_line(colour = "black")) +
  ylim(range(d$Hb.21., na.rm = TRUE))
p17<- ggplot(subset(d, Treatment %in% c("PRV","Vehicle control", "IHNV")), aes(x=Treatment, y=P50,fill=Treatment)) +
  geom_point(position = position_jitterdodge(), aes(colour=Treatment)) +
  geom_boxplot(alpha=0.6, outlier.shape = NA) + scale_fill_manual(values=c("#FA7D8B", "#4044FA", "#DFDFDF")) + scale_colour_manual(values=c("#FA7D8B", "#4044FA", "#000000")) + 
  theme(legend.position = "none", panel.border = element_blank(), panel.background = element_blank(),axis.line = element_line(colour = "black")) +
  ylim(range(d$P50, na.rm = TRUE))
p18<- ggplot(subset(d, Treatment %in% c("PRV","Vehicle control", "IHNV")), aes(x=Treatment, y=pH,fill=Treatment)) +
  geom_point(position = position_jitterdodge(), aes(colour=Treatment)) +
  geom_boxplot(alpha=0.6, outlier.shape = NA) + scale_fill_manual(values=c("#FA7D8B", "#4044FA", "#DFDFDF")) + scale_colour_manual(values=c("#FA7D8B", "#4044FA", "#000000")) + 
  theme(legend.position = "none", panel.border = element_blank(), panel.background = element_blank(),axis.line = element_line(colour = "black")) +
  ylim(range(d$pH, na.rm = TRUE))
p19<- ggplot(subset(d, Treatment %in% c("PRV","Vehicle control", "IHNV")), aes(x=Treatment, y=iRAPHct,fill=Treatment)) +
  geom_point(position = position_jitterdodge(), aes(colour=Treatment)) +
  geom_boxplot(alpha=0.6, outlier.shape = NA) + scale_fill_manual(values=c("#FA7D8B", "#4044FA", "#DFDFDF")) + scale_colour_manual(values=c("#FA7D8B", "#4044FA", "#000000")) + 
  theme(legend.position = "none", panel.border = element_blank(), panel.background = element_blank(),axis.line = element_line(colour = "black")) +
  ylim(range(d$iRAPHct, na.rm = TRUE)) +
  labs(title='IRAP samples') +
  ylab("Hemat")
p20<- ggplot(subset(d, Treatment %in% c("PRV","Vehicle control", "IHNV")), aes(x=Treatment, y=niRAPHct,fill=Treatment)) +
  geom_point(position = position_jitterdodge(), aes(colour=Treatment)) +
  geom_boxplot(alpha=0.6, outlier.shape = NA) + scale_fill_manual(values=c("#FA7D8B", "#4044FA", "#DFDFDF")) + scale_colour_manual(values=c("#FA7D8B", "#4044FA", "#000000")) + 
  theme(legend.position = "none", panel.border = element_blank(), panel.background = element_blank(),axis.line = element_line(colour = "black")) +
  ylim(range(d$niRAPHct, na.rm = TRUE)) +
  labs(title='non-IRAP samples') +
  ylab("Hemat")


#Samples grouped by time - negatives removed
n1 <- ggplot(subset(d2, Treatment %in% c("PRV","Vehicle control", "IHNV")), aes(x=Treatment, y=MO2max,fill=Treatment)) +
  geom_point(position = position_jitterdodge(), aes(colour=Treatment)) +
  geom_boxplot(alpha=0.6, outlier.shape = NA) + scale_fill_manual(values=c("#FA7D8B", "#4044FA", "#DFDFDF")) + scale_colour_manual(values=c("#FA7D8B", "#4044FA", "#000000")) + 
  theme(legend.position = "none", panel.border = element_blank(), panel.background = element_blank(),axis.line = element_line(colour = "black")) +
  ylim(range(d$MO2max, na.rm = TRUE))
n2 <- ggplot(subset(d2, Treatment %in% c("PRV","Vehicle control", "IHNV")), aes(x=Treatment, y=SMRq0.2,fill=Treatment)) +
  geom_point(position = position_jitterdodge(), aes(colour=Treatment)) +
  geom_boxplot(alpha=0.6, outlier.shape = NA) + scale_fill_manual(values=c("#FA7D8B", "#4044FA", "#DFDFDF")) + scale_colour_manual(values=c("#FA7D8B", "#4044FA", "#000000")) + 
  theme(legend.position = "none", panel.border = element_blank(), panel.background = element_blank(),axis.line = element_line(colour = "black")) +
  ylim(range(d$SMRq0.2, na.rm = TRUE))
n3 <- ggplot(subset(d2, Treatment %in% c("PRV","Vehicle control", "IHNV")), aes(x=Treatment, y=AAS,fill=Treatment)) +
  geom_point(position = position_jitterdodge(), aes(colour=Treatment)) +
  geom_boxplot(alpha=0.6, outlier.shape = NA) + scale_fill_manual(values=c("#FA7D8B", "#4044FA", "#DFDFDF")) + scale_colour_manual(values=c("#FA7D8B", "#4044FA", "#000000")) + 
  theme(legend.position = "none", panel.border = element_blank(), panel.background = element_blank(),axis.line = element_line(colour = "black")) +
  ylim(range(d$AAS, na.rm = TRUE))
n4 <- ggplot(subset(d2, Treatment %in% c("PRV","Vehicle control", "IHNV")), aes(x=Treatment, y=FAS,fill=Treatment)) +
  geom_point(position = position_jitterdodge(), aes(colour=Treatment)) +
  geom_boxplot(alpha=0.6, outlier.shape = NA) + scale_fill_manual(values=c("#FA7D8B", "#4044FA", "#DFDFDF")) + scale_colour_manual(values=c("#FA7D8B", "#4044FA", "#000000")) + 
  theme(legend.position = "none", panel.border = element_blank(), panel.background = element_blank(),axis.line = element_line(colour = "black")) +
  ylim(range(d$FAS, na.rm = TRUE))
n5<- ggplot(subset(d2, Treatment %in% c("PRV","Vehicle control", "IHNV")), aes(x=Treatment, y=EPOC,fill=Treatment)) +
  geom_point(position = position_jitterdodge(), aes(colour=Treatment)) +
  geom_boxplot(alpha=0.6, outlier.shape = NA) + scale_fill_manual(values=c("#FA7D8B", "#4044FA", "#DFDFDF")) + scale_colour_manual(values=c("#FA7D8B", "#4044FA", "#000000")) + 
  theme(legend.position = "none", panel.border = element_blank(), panel.background = element_blank(),axis.line = element_line(colour = "black")) +
  ylim(range(d$EPOC, na.rm = TRUE))
n6<-ggplot(subset(d2, Treatment %in% c("PRV","Vehicle control", "IHNV")), aes(x=Treatment, y=EPOCdur,fill=Treatment)) +
  geom_point(position = position_jitterdodge(), aes(colour=Treatment)) +
  geom_boxplot(alpha=0.6, outlier.shape = NA) + scale_fill_manual(values=c("#FA7D8B", "#4044FA", "#DFDFDF")) + scale_colour_manual(values=c("#FA7D8B", "#4044FA", "#000000")) + 
  theme(legend.position = "none", panel.border = element_blank(), panel.background = element_blank(),axis.line = element_line(colour = "black")) +
  ylim(range(d$EPOCdur, na.rm = TRUE))
n7<- ggplot(subset(d2, Treatment %in% c("PRV","Vehicle control", "IHNV")), aes(x=Treatment, y=RMR,fill=Treatment)) +
  geom_point(position = position_jitterdodge(), aes(colour=Treatment)) +
  geom_boxplot(alpha=0.6, outlier.shape = NA) + scale_fill_manual(values=c("#FA7D8B", "#4044FA", "#DFDFDF")) + scale_colour_manual(values=c("#FA7D8B", "#4044FA", "#000000")) +  
  theme(legend.position = "none", panel.border = element_blank(), panel.background = element_blank(),axis.line = element_line(colour = "black")) +
  ylim(range(d$RMR, na.rm = TRUE))
n8<-  ggplot(subset(d2, Treatment %in% c("PRV","Vehicle control", "IHNV")), aes(x=Treatment, y=l_TO.5,fill=Treatment)) +
  geom_point(position = position_jitterdodge(), aes(colour=Treatment)) +
  geom_boxplot(alpha=0.6, outlier.shape = NA) + scale_fill_manual(values=c("#FA7D8B", "#4044FA", "#DFDFDF")) + scale_colour_manual(values=c("#FA7D8B", "#4044FA", "#000000")) + 
  theme(legend.position = "none", panel.border = element_blank(), panel.background = element_blank(),axis.line = element_line(colour = "black")) +
  ylim(range(d$l_TO.5, na.rm = TRUE))
n9<- ggplot(subset(d2, Treatment %in% c("PRV","Vehicle control", "IHNV")), aes(x=Treatment, y=l_TO.8,fill=Treatment)) +
  geom_point(position = position_jitterdodge(), aes(colour=Treatment)) +
  geom_boxplot(alpha=0.6, outlier.shape = NA) + scale_fill_manual(values=c("#FA7D8B", "#4044FA", "#DFDFDF")) + scale_colour_manual(values=c("#FA7D8B", "#4044FA", "#000000")) + 
  theme(legend.position = "none", panel.border = element_blank(), panel.background = element_blank(),axis.line = element_line(colour = "black"))  +
  ylim(range(d$l_TO.8, na.rm = TRUE))
n10<- ggplot(subset(d2, Treatment %in% c("PRV","Vehicle control", "IHNV")), aes(x=Treatment, y=O2crit,fill=Treatment)) +
  geom_point(position = position_jitterdodge(), aes(colour=Treatment)) +
  geom_boxplot(alpha=0.6, outlier.shape = NA) + scale_fill_manual(values=c("#FA7D8B", "#4044FA", "#DFDFDF")) + scale_colour_manual(values=c("#FA7D8B", "#4044FA", "#000000")) + 
  theme(legend.position = "none", panel.border = element_blank(), panel.background = element_blank(),axis.line = element_line(colour = "black")) +
  ylim(range(d$O2crit, na.rm = TRUE))
n11<- ggplot(subset(d2, Treatment %in% c("PRV","Vehicle control", "IHNV")), aes(x=Treatment, y=ILOS,fill=Treatment)) +
  geom_point(position = position_jitterdodge(), aes(colour=Treatment)) +
  geom_boxplot(alpha=0.6, outlier.shape = NA) + scale_fill_manual(values=c("#FA7D8B", "#4044FA", "#DFDFDF")) + scale_colour_manual(values=c("#FA7D8B", "#4044FA", "#000000")) + 
  theme(legend.position = "none", panel.border = element_blank(), panel.background = element_blank(),axis.line = element_line(colour = "black")) +
  ylim(range(d$ILOS, na.rm = TRUE))
n12 <- ggplot(subset(d2, Treatment %in% c("PRV","Vehicle control", "IHNV")), aes(x=Treatment, y=SOD,fill=Treatment)) +
  geom_point(position = position_jitterdodge(), aes(colour=Treatment)) +
  geom_boxplot(alpha=0.6, outlier.shape = NA) + scale_fill_manual(values=c("#FA7D8B", "#4044FA", "#DFDFDF")) + scale_colour_manual(values=c("#FA7D8B", "#4044FA", "#000000")) + 
  theme(legend.position = "none", panel.border = element_blank(), panel.background = element_blank(),axis.line = element_line(colour = "black")) +
  ylim(range(d$SOD, na.rm = TRUE))
n13<- ggplot(subset(d2, Treatment %in% c("PRV","Vehicle control", "IHNV")), aes(x=Treatment, y=FSOD,fill=Treatment)) +
  geom_point(position = position_jitterdodge(), aes(colour=Treatment)) +
  geom_boxplot(alpha=0.6, outlier.shape = NA) + scale_fill_manual(values=c("#FA7D8B", "#4044FA", "#DFDFDF")) + scale_colour_manual(values=c("#FA7D8B", "#4044FA", "#000000")) + 
  theme(legend.position = "none", panel.border = element_blank(), panel.background = element_blank(),axis.line = element_line(colour = "black")) +
  ylim(range(d$FSOD, na.rm = TRUE))
n14<- ggplot(subset(d2, Treatment %in% c("PRV","Vehicle control", "IHNV")), aes(x=Treatment, y=l_AOD,fill=Treatment)) +
  geom_point(position = position_jitterdodge(), aes(colour=Treatment)) +
  geom_boxplot(alpha=0.6, outlier.shape = NA) + scale_fill_manual(values=c("#FA7D8B", "#4044FA", "#DFDFDF")) + scale_colour_manual(values=c("#FA7D8B", "#4044FA", "#000000")) + 
  theme(legend.position = "none", panel.border = element_blank(), panel.background = element_blank(),axis.line = element_line(colour = "black")) +
  ylim(range(d$l_AOD, na.rm = TRUE))
n15<- ggplot(subset(d2, Treatment %in% c("PRV","Vehicle control", "IHNV")), aes(x=Treatment, y=Hb.conc.,fill=Treatment)) +
  geom_point(position = position_jitterdodge(), aes(colour=Treatment)) +
  geom_boxplot(alpha=0.6, outlier.shape = NA) + scale_fill_manual(values=c("#FA7D8B", "#4044FA", "#DFDFDF")) + scale_colour_manual(values=c("#FA7D8B", "#4044FA", "#000000")) + 
  theme(legend.position = "none", panel.border = element_blank(), panel.background = element_blank(),axis.line = element_line(colour = "black")) +
  ylim(range(d$Hb.conc., na.rm = TRUE))
n16<- ggplot(subset(d2, Treatment %in% c("PRV","Vehicle control", "IHNV")), aes(x=Treatment, y=Hb.21.,fill=Treatment)) +
  geom_point(position = position_jitterdodge(), aes(colour=Treatment)) +
  geom_boxplot(alpha=0.6, outlier.shape = NA) + scale_fill_manual(values=c("#FA7D8B", "#4044FA", "#DFDFDF")) + scale_colour_manual(values=c("#FA7D8B", "#4044FA", "#000000")) + 
  theme(legend.position = "none", panel.border = element_blank(), panel.background = element_blank(),axis.line = element_line(colour = "black")) +
  ylim(range(d$Hb.21., na.rm = TRUE)) 
n17<- ggplot(subset(d2, Treatment %in% c("PRV","Vehicle control", "IHNV")), aes(x=Treatment, y=P50, fill=Treatment)) +
  geom_point(position = position_jitterdodge(), aes(colour=Treatment)) +
  geom_boxplot(alpha=0.6, outlier.shape = NA) + scale_fill_manual(values=c("#FA7D8B", "#4044FA", "#DFDFDF")) + scale_colour_manual(values=c("#FA7D8B", "#4044FA", "#000000")) + 
  theme(legend.position = "none", panel.border = element_blank(), panel.background = element_blank(),axis.line = element_line(colour = "black")) +
  ylim(range(d$P50, na.rm = TRUE)) 
n18<- ggplot(subset(d2, Treatment %in% c("PRV","Vehicle control", "IHNV")), aes(x=Treatment, y=pH,fill=Treatment)) +
  geom_point(position = position_jitterdodge(), aes(colour=Treatment)) +
  geom_boxplot(alpha=0.6, outlier.shape = NA) + scale_fill_manual(values=c("#FA7D8B", "#4044FA", "#DFDFDF")) + scale_colour_manual(values=c("#FA7D8B", "#4044FA", "#000000")) + 
  theme(legend.position = "none", panel.border = element_blank(), panel.background = element_blank(),axis.line = element_line(colour = "black")) +
  ylim(range(d$pH, na.rm = TRUE)) 
n19<- ggplot(subset(d2, Treatment %in% c("PRV","Vehicle control", "IHNV")), aes(x=Treatment, y=iRAPHct,fill=Treatment)) +
  geom_point(position = position_jitterdodge(), aes(colour=Treatment)) +
  geom_boxplot(alpha=0.6, outlier.shape = NA) + scale_fill_manual(values=c("#FA7D8B", "#4044FA", "#DFDFDF")) + scale_colour_manual(values=c("#FA7D8B", "#4044FA", "#000000")) + 
  theme(legend.position = "none", panel.border = element_blank(), panel.background = element_blank(),axis.line = element_line(colour = "black")) +
  ylim(range(d$iRAPHct, na.rm = TRUE))  +
  labs(title='IRAP samples') +
  ylab("Hemat")
n20<- ggplot(subset(d2, Treatment %in% c("PRV","Vehicle control", "IHNV")), aes(x=Treatment, y=niRAPHct,fill=Treatment)) +
  geom_point(position = position_jitterdodge(), aes(colour=Treatment)) +
  geom_boxplot(alpha=0.6, outlier.shape = NA) + scale_fill_manual(values=c("#FA7D8B", "#4044FA", "#DFDFDF")) + scale_colour_manual(values=c("#FA7D8B", "#4044FA", "#000000")) + 
  theme(legend.position = "none", panel.border = element_blank(), panel.background = element_blank(),axis.line = element_line(colour = "black")) +
  ylim(range(d$niRAPHct, na.rm = TRUE))  +
  labs(title='non-IRAP samples') +
  ylab("Hemat")


############ Format figure in two columns with same plots side by side.

p1<- p1+ labs(title="All samples")
n1<- n1+ labs(title="Nagative samples removed")

ggarrange(p1, n1, p2, n2, p3, n3, p4, n4, p5, n5, p6, n6, p7, n7, p8, n8, p9, n9, p10, n10,
          ncol =2, nrow = 10,
          align = c("hv"))

ggsave(filename = "FIGSS4a.pdf" , device = "pdf", width = 6, height = 18 , units = "in" , limitsize = FALSE)

p11<- p11+ labs(title="All samples")
n11<- n11+ labs(title="Nagative samples removed")

ggarrange(p11, n11, p12, n12, p13, n13, p14, n14, p15, n15, p16, n16, p17, n17, p18, n18, p19, n19, p20, n20,
          ncol =2, nrow = 10,
          align = c("hv"))


ggsave(filename = "FIGSS4b.pdf" , device = "pdf", width = 6, height = 18 , units = "in" , limitsize = FALSE)

###############FIGURE S4  #############################################################################################################################################################
#Samples facetted by time with negatives included

p1 <- ggboxplot(d, x = "Treatment", y = "MO2max", fill = "Treatment", facet.by = "Time", outlier.shape = NA,alpha=0.6) +
  geom_point(position = position_jitterdodge(), aes(colour=Treatment), alpha=0.6) +
  scale_fill_manual(values=c("#FA7D8B", "#4044FA", "#DFDFDF")) + scale_colour_manual(values=c("#FA7D8B", "#4044FA", "#000000")) +
  theme(axis.text.x = element_text(angle = 90, hjust = 1), axis.title.x = element_blank(), legend.position = "none", panel.border = element_blank(), panel.background = element_blank(),axis.line = element_line(colour = "black")) +
  ylim(range(d$MO2max, na.rm = TRUE))

p2 <-ggboxplot(d, x = "Treatment", y = "SMRq0.2", fill = "Treatment", facet.by = "Time", outlier.shape = NA,alpha=0.6) +
  geom_point(position = position_jitterdodge(), aes(colour=Treatment), alpha=0.6) +
  scale_fill_manual(values=c("#FA7D8B", "#4044FA", "#DFDFDF")) + scale_colour_manual(values=c("#FA7D8B", "#4044FA", "#000000")) +
  theme(axis.text.x = element_text(angle = 90, hjust = 1), axis.title.x = element_blank(), legend.position = "none", panel.border = element_blank(), panel.background = element_blank(),axis.line = element_line(colour = "black")) +
  ylim(range(d$SMRq0.2, na.rm = TRUE))

p3 <-ggboxplot(d, x = "Treatment", y = "AAS", fill = "Treatment", facet.by = "Time", outlier.shape = NA,alpha=0.6) +
  geom_point(position = position_jitterdodge(), aes(colour=Treatment), alpha=0.6) +
  scale_fill_manual(values=c("#FA7D8B", "#4044FA", "#DFDFDF")) + scale_colour_manual(values=c("#FA7D8B", "#4044FA", "#000000")) +
  theme(axis.text.x = element_text(angle = 90, hjust = 1), axis.title.x = element_blank(), legend.position = "none", panel.border = element_blank(), panel.background = element_blank(),axis.line = element_line(colour = "black")) +
  ylim(range(d$AAS, na.rm = TRUE))

p4 <-ggboxplot(d, x = "Treatment", y = "FAS", fill = "Treatment", facet.by = "Time", outlier.shape = NA,alpha=0.6) +
  geom_point(position = position_jitterdodge(), aes(colour=Treatment), alpha=0.6) +
  scale_fill_manual(values=c("#FA7D8B", "#4044FA", "#DFDFDF")) + scale_colour_manual(values=c("#FA7D8B", "#4044FA", "#000000")) +
  theme(axis.text.x = element_text(angle = 90, hjust = 1), axis.title.x = element_blank(), legend.position = "none", panel.border = element_blank(), panel.background = element_blank(),axis.line = element_line(colour = "black")) +
  ylim(range(d$FAS, na.rm = TRUE))

p5 <-ggboxplot(d, x = "Treatment", y = "EPOC", fill = "Treatment", facet.by = "Time", outlier.shape = NA,alpha=0.6) +
  geom_point(position = position_jitterdodge(), aes(colour=Treatment), alpha=0.6) +
  scale_fill_manual(values=c("#FA7D8B", "#4044FA", "#DFDFDF")) + scale_colour_manual(values=c("#FA7D8B", "#4044FA", "#000000")) +
  theme(axis.text.x = element_text(angle = 90, hjust = 1), axis.title.x = element_blank(), legend.position = "none", panel.border = element_blank(), panel.background = element_blank(),axis.line = element_line(colour = "black")) +
  ylim(range(d$EPOC, na.rm = TRUE))

p6 <-ggboxplot(d, x = "Treatment", y = "EPOCdur", fill = "Treatment", facet.by = "Time", outlier.shape = NA,alpha=0.6) +
  geom_point(position = position_jitterdodge(), aes(colour=Treatment), alpha=0.6) +
  scale_fill_manual(values=c("#FA7D8B", "#4044FA", "#DFDFDF")) + scale_colour_manual(values=c("#FA7D8B", "#4044FA", "#000000")) +
  theme(axis.text.x = element_text(angle = 90, hjust = 1), axis.title.x = element_blank(), legend.position = "none", panel.border = element_blank(), panel.background = element_blank(),axis.line = element_line(colour = "black")) +
  ylim(range(d$EPOCdur, na.rm = TRUE))


p7 <-ggboxplot(d, x = "Treatment", y = "RMR", fill = "Treatment", facet.by = "Time", outlier.shape = NA,alpha=0.6) +
  geom_point(position = position_jitterdodge(), aes(colour=Treatment), alpha=0.6) +
  scale_fill_manual(values=c("#FA7D8B", "#4044FA", "#DFDFDF")) + scale_colour_manual(values=c("#FA7D8B", "#4044FA", "#000000")) +
  theme(axis.text.x = element_text(angle = 90, hjust = 1), axis.title.x = element_blank(), legend.position = "none", panel.border = element_blank(), panel.background = element_blank(),axis.line = element_line(colour = "black")) +
  ylim(range(d$RMR, na.rm = TRUE))


p8 <-ggboxplot(d, x = "Treatment", y = "l_TO.5", fill = "Treatment", facet.by = "Time", outlier.shape = NA,alpha=0.6) +
  geom_point(position = position_jitterdodge(), aes(colour=Treatment), alpha=0.6) +
  scale_fill_manual(values=c("#FA7D8B", "#4044FA", "#DFDFDF")) + scale_colour_manual(values=c("#FA7D8B", "#4044FA", "#000000")) +
  theme(axis.text.x = element_text(angle = 90, hjust = 1), axis.title.x = element_blank(), legend.position = "none", panel.border = element_blank(), panel.background = element_blank(),axis.line = element_line(colour = "black")) +
  ylim(range(d$l_TO.5, na.rm = TRUE))

p9 <-ggboxplot(d, x = "Treatment", y = "l_TO.8", fill = "Treatment", facet.by = "Time", outlier.shape = NA,alpha=0.6) +
  geom_point(position = position_jitterdodge(), aes(colour=Treatment), alpha=0.6) +
  scale_fill_manual(values=c("#FA7D8B", "#4044FA", "#DFDFDF")) + scale_colour_manual(values=c("#FA7D8B", "#4044FA", "#000000")) +
  theme(axis.text.x = element_text(angle = 90, hjust = 1), axis.title.x = element_blank(), legend.position = "none", panel.border = element_blank(), panel.background = element_blank(),axis.line = element_line(colour = "black")) +
  ylim(range(d$l_TO.8, na.rm = TRUE))

p10 <-ggboxplot(d, x = "Treatment", y = "O2crit", fill = "Treatment", facet.by = "Time", outlier.shape = NA,alpha=0.6) +
  geom_point(position = position_jitterdodge(), aes(colour=Treatment), alpha=0.6) +
  scale_fill_manual(values=c("#FA7D8B", "#4044FA", "#DFDFDF")) + scale_colour_manual(values=c("#FA7D8B", "#4044FA", "#000000")) +
  theme(axis.text.x = element_text(angle = 90, hjust = 1), axis.title.x = element_blank(), legend.position = "none", panel.border = element_blank(), panel.background = element_blank(),axis.line = element_line(colour = "black")) +
  ylim(range(d$O2crit, na.rm = TRUE))

p11 <-ggboxplot(d, x = "Treatment", y = "ILOS", fill = "Treatment", facet.by = "Time", outlier.shape = NA,alpha=0.6) +
  geom_point(position = position_jitterdodge(), aes(colour=Treatment), alpha=0.6) +
  scale_fill_manual(values=c("#FA7D8B", "#4044FA", "#DFDFDF")) + scale_colour_manual(values=c("#FA7D8B", "#4044FA", "#000000")) +
  theme(axis.text.x = element_text(angle = 90, hjust = 1), axis.title.x = element_blank(), legend.position = "none", panel.border = element_blank(), panel.background = element_blank(),axis.line = element_line(colour = "black")) +
  ylim(range(d$ILOS, na.rm = TRUE))

p12 <-ggboxplot(d, x = "Treatment", y = "SOD", fill = "Treatment", facet.by = "Time", outlier.shape = NA,alpha=0.6) +
  geom_point(position = position_jitterdodge(), aes(colour=Treatment), alpha=0.6) +
  scale_fill_manual(values=c("#FA7D8B", "#4044FA", "#DFDFDF")) + scale_colour_manual(values=c("#FA7D8B", "#4044FA", "#000000")) +
  theme(axis.text.x = element_text(angle = 90, hjust = 1), axis.title.x = element_blank(), legend.position = "none", panel.border = element_blank(), panel.background = element_blank(),axis.line = element_line(colour = "black")) +
  ylim(range(d$SOD, na.rm = TRUE))

p13 <-ggboxplot(d, x = "Treatment", y = "FSOD", fill = "Treatment", facet.by = "Time", outlier.shape = NA,alpha=0.6) +
  geom_point(position = position_jitterdodge(), aes(colour=Treatment), alpha=0.6) +
  scale_fill_manual(values=c("#FA7D8B", "#4044FA", "#DFDFDF")) + scale_colour_manual(values=c("#FA7D8B", "#4044FA", "#000000")) +
  theme(axis.text.x = element_text(angle = 90, hjust = 1), axis.title.x = element_blank(), legend.position = "none", panel.border = element_blank(), panel.background = element_blank(),axis.line = element_line(colour = "black")) +
  ylim(range(d$FSOD, na.rm = TRUE))

p14 <-ggboxplot(d, x = "Treatment", y = "l_AOD", fill = "Treatment", facet.by = "Time", outlier.shape = NA,alpha=0.6) +
  geom_point(position = position_jitterdodge(), aes(colour=Treatment), alpha=0.6) +
  scale_fill_manual(values=c("#FA7D8B", "#4044FA", "#DFDFDF")) + scale_colour_manual(values=c("#FA7D8B", "#4044FA", "#000000")) +
  theme(axis.text.x = element_text(angle = 90, hjust = 1), axis.title.x = element_blank(), legend.position = "none", panel.border = element_blank(), panel.background = element_blank(),axis.line = element_line(colour = "black")) +
  ylim(range(d$l_AOD, na.rm = TRUE))

p15 <-ggboxplot(d, x = "Treatment", y = "Hb.conc.", fill = "Treatment", facet.by = "Time", outlier.shape = NA,alpha=0.6) +
  geom_point(position = position_jitterdodge(), aes(colour=Treatment), alpha=0.6) +
  scale_fill_manual(values=c("#FA7D8B", "#4044FA", "#DFDFDF")) + scale_colour_manual(values=c("#FA7D8B", "#4044FA", "#000000")) +
  theme(axis.text.x = element_text(angle = 90, hjust = 1), axis.title.x = element_blank(), legend.position = "none", panel.border = element_blank(), panel.background = element_blank(),axis.line = element_line(colour = "black")) +
  ylim(range(d$Hb.conc., na.rm = TRUE))

p16 <-ggboxplot(d, x = "Treatment", y = "Hb.21.", fill = "Treatment", facet.by = "Time", outlier.shape = NA,alpha=0.6) +
  geom_point(position = position_jitterdodge(), aes(colour=Treatment), alpha=0.6) +
  scale_fill_manual(values=c("#FA7D8B", "#4044FA", "#DFDFDF")) + scale_colour_manual(values=c("#FA7D8B", "#4044FA", "#000000")) +
  theme(axis.text.x = element_text(angle = 90, hjust = 1), axis.title.x = element_blank(), legend.position = "none", panel.border = element_blank(), panel.background = element_blank(),axis.line = element_line(colour = "black")) +
  ylim(range(d$Hb.21., na.rm = TRUE))

p17 <-ggboxplot(d, x = "Treatment", y = "P50", fill = "Treatment", facet.by = "Time", outlier.shape = NA,alpha=0.6) +
  geom_point(position = position_jitterdodge(), aes(colour=Treatment), alpha=0.6) +
  scale_fill_manual(values=c("#FA7D8B", "#4044FA", "#DFDFDF")) + scale_colour_manual(values=c("#FA7D8B", "#4044FA", "#000000")) +
  theme(axis.text.x = element_text(angle = 90, hjust = 1), axis.title.x = element_blank(), legend.position = "none", panel.border = element_blank(), panel.background = element_blank(),axis.line = element_line(colour = "black")) +
  ylim(range(d$P50, na.rm = TRUE))

p18 <-ggboxplot(d, x = "Treatment", y = "pH", fill = "Treatment", facet.by = "Time", outlier.shape = NA,alpha=0.6) +
  geom_point(position = position_jitterdodge(), aes(colour=Treatment), alpha=0.6) +
  scale_fill_manual(values=c("#FA7D8B", "#4044FA", "#DFDFDF")) + scale_colour_manual(values=c("#FA7D8B", "#4044FA", "#000000")) +
  theme(axis.text.x = element_text(angle = 90, hjust = 1), axis.title.x = element_blank(), legend.position = "none", panel.border = element_blank(), panel.background = element_blank(),axis.line = element_line(colour = "black")) +
  ylim(range(d$pH, na.rm = TRUE))

p19 <-ggboxplot(d, x = "Treatment", y = "iRAPHct", fill = "Treatment", facet.by = "Time", outlier.shape = NA,alpha=0.6) +
  geom_point(position = position_jitterdodge(), aes(colour=Treatment), alpha=0.6) +
  scale_fill_manual(values=c("#FA7D8B", "#4044FA", "#DFDFDF")) + scale_colour_manual(values=c("#FA7D8B", "#4044FA", "#000000")) +
  theme(axis.text.x = element_text(angle = 90, hjust = 1), axis.title.x = element_blank(), legend.position = "none", panel.border = element_blank(), panel.background = element_blank(),axis.line = element_line(colour = "black")) +
  labs(title='IRAP samples') +
  ylim(range(d$iRAPHct, na.rm = TRUE))

p20<- ggboxplot(d, x = "Treatment", y = "niRAPHct", fill = "Treatment", facet.by = "Time", outlier.shape = NA,alpha=0.6) +
  geom_point(position = position_jitterdodge(), aes(colour=Treatment), alpha=0.6) +
  scale_fill_manual(values=c("#FA7D8B", "#4044FA", "#DFDFDF")) + scale_colour_manual(values=c("#FA7D8B", "#4044FA", "#000000")) +
  theme(axis.text.x = element_text(angle = 90, hjust = 1), axis.title.x = element_blank(), legend.position = "none", panel.border = element_blank(), panel.background = element_blank(),axis.line = element_line(colour = "black")) +
  labs(title='non-IRAP samples') +
  ylim(range(d$niRAPHct, na.rm = TRUE))


###############FIGURE S4 #############################################################################################################################################################
#Samples facetted by time with negatives removed


n1 <- ggboxplot(d2, x = "Treatment", y = "MO2max", fill = "Treatment", facet.by = "Time", outlier.shape = NA,alpha=0.6) +
  geom_point(position = position_jitterdodge(), aes(colour=Treatment), alpha=0.6) +
  scale_fill_manual(values=c("#FA7D8B", "#4044FA", "#DFDFDF")) + scale_colour_manual(values=c("#FA7D8B", "#4044FA", "#000000")) +
  theme(axis.text.x = element_text(angle = 90, hjust = 1), axis.title.x = element_blank(), legend.position = "none", panel.border = element_blank(), panel.background = element_blank(),axis.line = element_line(colour = "black")) +
  ylim(range(d$MO2max, na.rm = TRUE))

n2 <-ggboxplot(d2, x = "Treatment", y = "SMRq0.2", fill = "Treatment", facet.by = "Time", outlier.shape = NA,alpha=0.6) +
  geom_point(position = position_jitterdodge(), aes(colour=Treatment), alpha=0.6) +
  scale_fill_manual(values=c("#FA7D8B", "#4044FA", "#DFDFDF")) + scale_colour_manual(values=c("#FA7D8B", "#4044FA", "#000000")) +
  theme(axis.text.x = element_text(angle = 90, hjust = 1), axis.title.x = element_blank(), legend.position = "none", panel.border = element_blank(), panel.background = element_blank(),axis.line = element_line(colour = "black")) +
  ylim(range(d$SMRq0.2, na.rm = TRUE))

n3 <-ggboxplot(d2, x = "Treatment", y = "AAS", fill = "Treatment", facet.by = "Time", outlier.shape = NA,alpha=0.6) +
  geom_point(position = position_jitterdodge(), aes(colour=Treatment), alpha=0.6) +
  scale_fill_manual(values=c("#FA7D8B", "#4044FA", "#DFDFDF")) + scale_colour_manual(values=c("#FA7D8B", "#4044FA", "#000000")) +
  theme(axis.text.x = element_text(angle = 90, hjust = 1), axis.title.x = element_blank(), legend.position = "none", panel.border = element_blank(), panel.background = element_blank(),axis.line = element_line(colour = "black")) +
  ylim(range(d$AAS, na.rm = TRUE))

n4 <-ggboxplot(d2, x = "Treatment", y = "FAS", fill = "Treatment", facet.by = "Time", outlier.shape = NA,alpha=0.6) +
  geom_point(position = position_jitterdodge(), aes(colour=Treatment), alpha=0.6) +
  scale_fill_manual(values=c("#FA7D8B", "#4044FA", "#DFDFDF")) + scale_colour_manual(values=c("#FA7D8B", "#4044FA", "#000000")) +
  theme(axis.text.x = element_text(angle = 90, hjust = 1), axis.title.x = element_blank(), legend.position = "none", panel.border = element_blank(), panel.background = element_blank(),axis.line = element_line(colour = "black")) +
  ylim(range(d$FAS, na.rm = TRUE))

n5 <-ggboxplot(d2, x = "Treatment", y = "EPOC", fill = "Treatment", facet.by = "Time", outlier.shape = NA,alpha=0.6) +
  geom_point(position = position_jitterdodge(), aes(colour=Treatment), alpha=0.6) +
  scale_fill_manual(values=c("#FA7D8B", "#4044FA", "#DFDFDF")) + scale_colour_manual(values=c("#FA7D8B", "#4044FA", "#000000")) +
  theme(axis.text.x = element_text(angle = 90, hjust = 1), axis.title.x = element_blank(), legend.position = "none", panel.border = element_blank(), panel.background = element_blank(),axis.line = element_line(colour = "black")) +
  ylim(range(d$EPOC, na.rm = TRUE))

n6 <-ggboxplot(d2, x = "Treatment", y = "EPOCdur", fill = "Treatment", facet.by = "Time", outlier.shape = NA,alpha=0.6) +
  geom_point(position = position_jitterdodge(), aes(colour=Treatment), alpha=0.6) +
  scale_fill_manual(values=c("#FA7D8B", "#4044FA", "#DFDFDF")) + scale_colour_manual(values=c("#FA7D8B", "#4044FA", "#000000")) +
  theme(axis.text.x = element_text(angle = 90, hjust = 1), axis.title.x = element_blank(), legend.position = "none", panel.border = element_blank(), panel.background = element_blank(),axis.line = element_line(colour = "black")) +
  ylim(range(d$EPOCdur, na.rm = TRUE))

n7 <-ggboxplot(d2, x = "Treatment", y = "RMR", fill = "Treatment", facet.by = "Time", outlier.shape = NA,alpha=0.6) +
  geom_point(position = position_jitterdodge(), aes(colour=Treatment), alpha=0.6) +
  scale_fill_manual(values=c("#FA7D8B", "#4044FA", "#DFDFDF")) + scale_colour_manual(values=c("#FA7D8B", "#4044FA", "#000000")) +
  theme(axis.text.x = element_text(angle = 90, hjust = 1), axis.title.x = element_blank(), legend.position = "none", panel.border = element_blank(), panel.background = element_blank(),axis.line = element_line(colour = "black")) +
  ylim(range(d$RMR, na.rm = TRUE))

n8 <-ggboxplot(d2, x = "Treatment", y = "l_TO.5", fill = "Treatment", facet.by = "Time", outlier.shape = NA,alpha=0.6) +
  geom_point(position = position_jitterdodge(), aes(colour=Treatment), alpha=0.6) +
  scale_fill_manual(values=c("#FA7D8B", "#4044FA", "#DFDFDF")) + scale_colour_manual(values=c("#FA7D8B", "#4044FA", "#000000")) +
  theme(axis.text.x = element_text(angle = 90, hjust = 1), axis.title.x = element_blank(), legend.position = "none", panel.border = element_blank(), panel.background = element_blank(),axis.line = element_line(colour = "black")) +
  ylim(range(d$l_TO.5, na.rm = TRUE))

n9 <-ggboxplot(d2, x = "Treatment", y = "l_TO.8", fill = "Treatment", facet.by = "Time", outlier.shape = NA,alpha=0.6) +
  geom_point(position = position_jitterdodge(), aes(colour=Treatment), alpha=0.6) +
  scale_fill_manual(values=c("#FA7D8B", "#4044FA", "#DFDFDF")) + scale_colour_manual(values=c("#FA7D8B", "#4044FA", "#000000")) +
  theme(axis.text.x = element_text(angle = 90, hjust = 1), axis.title.x = element_blank(), legend.position = "none", panel.border = element_blank(), panel.background = element_blank(),axis.line = element_line(colour = "black")) +
  ylim(range(d$l_TO.8, na.rm = TRUE))

n10 <-ggboxplot(d2, x = "Treatment", y = "O2crit", fill = "Treatment", facet.by = "Time", outlier.shape = NA,alpha=0.6) +
  geom_point(position = position_jitterdodge(), aes(colour=Treatment), alpha=0.6) +
  scale_fill_manual(values=c("#FA7D8B", "#4044FA", "#DFDFDF")) + scale_colour_manual(values=c("#FA7D8B", "#4044FA", "#000000")) +
  theme(axis.text.x = element_text(angle = 90, hjust = 1), axis.title.x = element_blank(), legend.position = "none", panel.border = element_blank(), panel.background = element_blank(),axis.line = element_line(colour = "black")) +
  ylim(range(d$O2crit, na.rm = TRUE))

n11 <-ggboxplot(d2, x = "Treatment", y = "ILOS", fill = "Treatment", facet.by = "Time", outlier.shape = NA,alpha=0.6) +
  geom_point(position = position_jitterdodge(), aes(colour=Treatment), alpha=0.6) +
  scale_fill_manual(values=c("#FA7D8B", "#4044FA", "#DFDFDF")) + scale_colour_manual(values=c("#FA7D8B", "#4044FA", "#000000")) +
  theme(axis.text.x = element_text(angle = 90, hjust = 1), axis.title.x = element_blank(), legend.position = "none", panel.border = element_blank(), panel.background = element_blank(),axis.line = element_line(colour = "black")) +
  ylim(range(d$ILOS, na.rm = TRUE))

n12 <-ggboxplot(d2, x = "Treatment", y = "SOD", fill = "Treatment", facet.by = "Time", outlier.shape = NA,alpha=0.6) +
  geom_point(position = position_jitterdodge(), aes(colour=Treatment), alpha=0.6) +
  scale_fill_manual(values=c("#FA7D8B", "#4044FA", "#DFDFDF")) + scale_colour_manual(values=c("#FA7D8B", "#4044FA", "#000000")) +
  theme(axis.text.x = element_text(angle = 90, hjust = 1), axis.title.x = element_blank(), legend.position = "none", panel.border = element_blank(), panel.background = element_blank(),axis.line = element_line(colour = "black")) +
  ylim(range(d$SOD, na.rm = TRUE))

n13 <-ggboxplot(d2, x = "Treatment", y = "FSOD", fill = "Treatment", facet.by = "Time", outlier.shape = NA,alpha=0.6) +
  geom_point(position = position_jitterdodge(), aes(colour=Treatment), alpha=0.6) +
  scale_fill_manual(values=c("#FA7D8B", "#4044FA", "#DFDFDF")) + scale_colour_manual(values=c("#FA7D8B", "#4044FA", "#000000")) +
  theme(axis.text.x = element_text(angle = 90, hjust = 1), axis.title.x = element_blank(), legend.position = "none", panel.border = element_blank(), panel.background = element_blank(),axis.line = element_line(colour = "black")) +
  ylim(range(d$FSOD, na.rm = TRUE))

n14 <-ggboxplot(d2, x = "Treatment", y = "l_AOD", fill = "Treatment", facet.by = "Time", outlier.shape = NA,alpha=0.6) +
  geom_point(position = position_jitterdodge(), aes(colour=Treatment), alpha=0.6) +
  scale_fill_manual(values=c("#FA7D8B", "#4044FA", "#DFDFDF")) + scale_colour_manual(values=c("#FA7D8B", "#4044FA", "#000000")) +
  theme(axis.text.x = element_text(angle = 90, hjust = 1), axis.title.x = element_blank(), legend.position = "none", panel.border = element_blank(), panel.background = element_blank(),axis.line = element_line(colour = "black")) +
  ylim(range(d$l_AOD, na.rm = TRUE))

n15 <-ggboxplot(d2, x = "Treatment", y = "Hb.conc.", fill = "Treatment", facet.by = "Time", outlier.shape = NA,alpha=0.6) +
  geom_point(position = position_jitterdodge(), aes(colour=Treatment), alpha=0.6) +
  scale_fill_manual(values=c("#FA7D8B", "#4044FA", "#DFDFDF")) + scale_colour_manual(values=c("#FA7D8B", "#4044FA", "#000000")) +
  theme(axis.text.x = element_text(angle = 90, hjust = 1), axis.title.x = element_blank(), legend.position = "none", panel.border = element_blank(), panel.background = element_blank(),axis.line = element_line(colour = "black")) +
  ylim(range(d$Hb.conc., na.rm = TRUE))

n16 <-ggboxplot(d2, x = "Treatment", y = "Hb.21.", fill = "Treatment", facet.by = "Time", outlier.shape = NA,alpha=0.6) +
  geom_point(position = position_jitterdodge(), aes(colour=Treatment), alpha=0.6) +
  scale_fill_manual(values=c("#FA7D8B", "#4044FA", "#DFDFDF")) + scale_colour_manual(values=c("#FA7D8B", "#4044FA", "#000000")) +
  theme(axis.text.x = element_text(angle = 90, hjust = 1), axis.title.x = element_blank(), legend.position = "none", panel.border = element_blank(), panel.background = element_blank(),axis.line = element_line(colour = "black")) +
  ylim(range(d$Hb.21., na.rm = TRUE))

n17 <-ggboxplot(d2, x = "Treatment", y = "P50", fill = "Treatment", facet.by = "Time", outlier.shape = NA,alpha=0.6) +
  geom_point(position = position_jitterdodge(), aes(colour=Treatment), alpha=0.6) +
  scale_fill_manual(values=c("#FA7D8B", "#4044FA", "#DFDFDF")) + scale_colour_manual(values=c("#FA7D8B", "#4044FA", "#000000")) +
  theme(axis.text.x = element_text(angle = 90, hjust = 1), axis.title.x = element_blank(), legend.position = "none", panel.border = element_blank(), panel.background = element_blank(),axis.line = element_line(colour = "black")) +
  ylim(range(d$P50, na.rm = TRUE))

n18 <-ggboxplot(d2, x = "Treatment", y = "pH", fill = "Treatment", facet.by = "Time", outlier.shape = NA,alpha=0.6) +
  geom_point(position = position_jitterdodge(), aes(colour=Treatment), alpha=0.6) +
  scale_fill_manual(values=c("#FA7D8B", "#4044FA", "#DFDFDF")) + scale_colour_manual(values=c("#FA7D8B", "#4044FA", "#000000")) +
  theme(axis.text.x = element_text(angle = 90, hjust = 1), axis.title.x = element_blank(), legend.position = "none", panel.border = element_blank(), panel.background = element_blank(),axis.line = element_line(colour = "black")) +
  ylim(range(d$pH, na.rm = TRUE))

n19 <-ggboxplot(d2, x = "Treatment", y = "iRAPHct", fill = "Treatment", facet.by = "Time", outlier.shape = NA,alpha=0.6) +
  geom_point(position = position_jitterdodge(), aes(colour=Treatment), alpha=0.6) +
  scale_fill_manual(values=c("#FA7D8B", "#4044FA", "#DFDFDF")) + scale_colour_manual(values=c("#FA7D8B", "#4044FA", "#000000")) +
  theme(axis.text.x = element_text(angle = 90, hjust = 1), axis.title.x = element_blank(), legend.position = "none", panel.border = element_blank(), panel.background = element_blank(),axis.line = element_line(colour = "black")) +
  labs(title='IRAP samples') +
  ylim(range(d$iRAPHct, na.rm = TRUE))

n20<- ggboxplot(d2, x = "Treatment", y = "niRAPHct", fill = "Treatment", facet.by = "Time", outlier.shape = NA,alpha=0.6) +
  geom_point(position = position_jitterdodge(), aes(colour=Treatment), alpha=0.6) +
  scale_fill_manual(values=c("#FA7D8B", "#4044FA", "#DFDFDF")) + scale_colour_manual(values=c("#FA7D8B", "#4044FA", "#000000")) +
  theme(axis.text.x = element_text(angle = 90, hjust = 1), axis.title.x = element_blank(), legend.position = "none", panel.border = element_blank(), panel.background = element_blank(),axis.line = element_line(colour = "black")) +
  labs(title='non-IRAP samples') +
  ylim(range(d$niRAPHct, na.rm = TRUE))


############ Format figure in two columns with same plots side by side.

p1<- p1+ labs(title="All samples")
n1<- n1+ labs(title="Nagative samples removed")

ggarrange(p1, n1, p2, n2, p3, n3, p4, n4, p5, n5, p6, n6, p7, n7, p8, n8, p9, n9, p10, n10,
          ncol =2, nrow = 10,
          align = c("hv"))

ggsave(filename = "FIGSS4a.pdf" , device = "pdf", width = 10, height = 30 , units = "in" , limitsize = FALSE)

p11<- p11+ labs(title="All samples")
n11<- n11+ labs(title="Nagative samples removed")

ggarrange(p11, n11, p12, n12, p13, n13, p14, n14, p15, n15, p16, n16, p17, n17, p18, n18, p19, n19, p20, n20,
          ncol =2, nrow = 10,
          align = c("hv"))


ggsave(filename = "FIGSS4.pdf" , device = "pdf", width = 10, height = 30 , units = "in" , limitsize = FALSE)


#############Power analysis; Table 2 #################################################################################################################################
##### Table 2: Power Calculation for Dunnett's tests #####
## Power Calculation for Dunnett's tests in Polinski et al 2021

## n = number of fish per treatment, 8
## sd.ratio = the ratio of the tank sd to the fish sd, either 0 or 0.5
## Dunnett's t.crit obtained from a table: (k=1 had no correction)
##   nu      k=1   k=2 (k=# of treatments being compared to the control)
##   69   1.995   2.259
##   21   2.080   2.370
##    3   3.182   3.867

## alpha = the size of the test, fixed at 5%.
## t.Cohen = Cohen's "large effect size" = 0.8
t.Cohen <- 0.8

## Power for tank effect variance set to 0.

dpower <- function(n, k, dun.crit, t.Cohen) {
  t.non.cen <- t.Cohen/sqrt(2/n)
  den.df <- k*(n-1)
  power <- 1 - pt(dun.crit, den.df, t.non.cen) + pt(-dun.crit, den.df, t.non.cen)
  power
}

dpower( 8, 3, 2.080, 0.8)
dpower( 8, 3, 2.370, 0.8)
## Values as presented in the supplement.

## Power with tank effects.
dpower.tank <- function(n.tank, n.f.per.t, k, dun.crit, sd.ratio, t.Cohen) {
  den.df <- k*(n.tank-1)
  t.non.cen <- t.Cohen/sqrt(2*(1+4*sd.ratio^2)/n.tank/n.f.per.t)
  power <- 1 - pt(dun.crit, den.df, t.non.cen) + pt(-dun.crit, den.df, t.non.cen)
  power
}

dpower.tank(2, 4, 3, 3.182, 0.0, 0.8)
dpower.tank(2, 4, 3, 3.867, 0.0, 0.8)

dpower.tank(2, 4, 3, 3.182, 0.5, 0.8)
dpower.tank(2, 4, 3, 3.867, 0.5, 0.8)
## Values as presented in the supplement.


## Template for calculation of the ratio of standard deviations 
## for model incorporating random tank effects used as a basis
## for the moderate choice of 0.5 in Table S2.

aov.out <- aov(y ~ Treatment + Error(Tank))
sqrt(summary(aov.out)[[1]][[1]][[3]][2] /
     summary(aov.out)[[2]][[1]][3])

#####################
## Power for detecting main treatment effects in a two-way anova.
## n = number of replicate samples per treatment group and time.
## k = number of treatments.
## t = number of sampling times.
## f.Cohen = Cohen's effect size.
## den.df = the error degrees of freedom for the model with interactions.

dpower.2way <- function(n, k, t, f.Cohen) {
  f.non.cen <- f.Cohen*t*n
  den.df <- k*t*(n - 1)
  f.crit <- qf(1 - 0.05, k - 1, den.df)
  power <- 1 - pf(f.crit, k - 1, den.df, f.non.cen) 
  power
}
dpower.2way(8,3,3,0.5)

## Value is 0.867.

##########
## Power for detecting time-specific treatment effects in a two-way anova.
## n = number of replicate samples per treatment group and time.
## k = number of treatments.
## t = number of sampling times.
## f.Cohen = Cohen's effect size.
## den.df = the error degrees of freedom for the model with interactions.

dpower.2way.ts <- function(n, k, t, f.Cohen) {
  f.non.cen <- f.Cohen*n
  den.df <- k*t*(n - 1)
  f.crit <- qf(1 - 0.05, k - 1, den.df)
  power <- 1 - pf(f.crit, k - 1, den.df, f.non.cen) 
  power
}
dpower.2way.ts(8,3,3,0.5)

## Value is 0.398.
